# Supplementary material for: Systematics, biogeography, and character evolution of the legume tribe Fabeae with special focus on the middle-Atlantic island lineages
Source: BMC Evol Biol. 2012 Dec 25;12:250. doi: 10.1186/1471-2148-12-250 (PMC3547781; doi:10.1186/1471-2148-12-250)
Supplement: Additional file 1 — Annex 1. Accepted species of the tribe Fabeae. Overview table for Fabeae with genus, subgenus, and section, distribution and synonyms for each accepted species. Data compiled from [3,7,8] and herbarium label information. [file 1471-2148-12-250-S1.xlsx]

## Sheet: Sheet1
Genus	Subgenus	Section	Species	Distribution	Synonyms
Lathyrus			L. allardii Batt.	Algeria (extinct)
Lathyrus		Orobus	L. alpestris (Waldst. & Kit.) Kit. ex Reichb.	Europe	Orobus alpestris Waldst. & Kit.
Lathyrus		Lathyrus	L. amphicarpos L.	Mediterranean region	Lathyrus quadrimarginatus Bory & Chaub.
Lathyrus		Linearicarpus	L. angulatus L.	Europe
Lathyrus			L. anhuiensis Y.J. Zhu & R.X. Meng	P.R. China (Anhui)
Lathyrus		Lathyrus	L. annuus L.	Mediterranean region	Lathyrus cassius Boiss., Pisum flavum E.H.L. Krause
Lathyrus		Aphaca	L. aphaca L.	Eurasia	Lathyrus affinis Guss., Lathyrus floribundus Velen.
Lathyrus		Lathyrostylis	L. armenus (Boiss. & Huet) Celak.	Armenia	Orobus armenus Boiss. & Huet
Lathyrus		Clymenum	L. articulatus L.	West Mediterranean region	Lathyrus clymenum var. articulatus (L.) Ball
Lathyrus		Orobus	L. aureus (Steven) Bornm.	Georgia (Caucasus)	Orobus aureus Steven
Lathyrus		Lathyrus	L. basalticus Rech. f.	Syria
Lathyrus		Lathyrostylis	L. bauhinii Genty	Alps, Pyrenees, Balkan	Lathyrus ensifolius (Lapeyr.) Gay
Lathyrus		Lathyrus	L. belinensis N. Maxted & Goyder	Turkey
Lathyrus		Notolathyrus	L. berterianus Colla ex Savi	Chile	Lathyrus debilis var. berteroanus (Colla ex Savi) Reiche, Lathyrus gracilis Phil.
Lathyrus			L. biflorus T.W. Nelson & J.P. Nelson	USA (California)
Lathyrus		Pratensis	L. binatus Pancic	Serbia
Lathyrus		Lathyrus	L. blepharicarpus Boiss.	Middle East
Lathyrus			L. brachyodon Murb.	Tunisia
Lathyrus		Lathyrostylis	L. brachypterus Celak.	Asia Minor
Lathyrus		Notolathyrus	L. cabrerianus Burkart	Argentina, Chile	Lathyrus dumetorum Burkart, Lathyrus pubescens Clos
Lathyrus		Notolathyrus	L. campestris Phil.	Chile	Lathyrus debilis var. campestris (Phil.) Reiche, Lathyrus gracillimus Reiche
Lathyrus			L. caudatus Wei & H.P. Tsui	P.R. China (Zhejiang)
Lathyrus		Lathyrus	L. chloranthus Boiss.	Asia Minor
Lathyrus		Lathyrus	L. chrysanthus Boiss.	Syria, Iran, Iraq
Lathyrus		Lathyrus	L. cicera L.	Mediterranean region
Lathyrus			L. ciliatidentatus Czefr.	Armenia, Azerbaijan, Gruzia	Orobus ciliatidentatus (Czefr.) Avazneli
Lathyrus		Lathyrostylis	L. cilicicus Hayek & Siehe	Asia Minor
Lathyrus		Lathyrus	L. ciliolatus Samuelsson ex Rech. f.	Syria
Lathyrus		Lathyrus	L. cirrhosus Ser.	Pyrenees	Lathyrus sylvestris var. cirrhosus (Ser.) P. Fourn.
Lathyrus		Clymenum	L. clymenum L.	Mediterranean region
Lathyrus			L. coerulescens Boiss. & Reut.	Morocco
Lathyrus			L. colchicus Lipsky	Russia (Krasnodar)
Lathyrus		Notolathyrus	L. crassipes Gillies	South America
Lathyrus		Lathyrostylis	L. cyaneus (Steven) K. Koch	Russia	Orobus cyaneus Steven
Lathyrus		Pratensis	L. czeczottianus Bässler	Asia Minor	Orobus sericeus Boiss. & Balansa
Lathyrus		Orobus	L. davidii Hance	P.R. China, Japan, Korea
Lathyrus		Orobus	L. delnorticus C. Hitchc.	USA (California, Oregon)
Lathyrus		Orobus	L. dielsianus Harms	P.R. China (Hubei, Shaanxi, Shanxi, Sichuan)	Lathyrus hupehensis (Pamp.) E. Peter, Lathyrus sargentianus Craib, Lathyrus wilsonii Craib
Lathyrus		Lathyrostylis	L. digitatus (M. Bieb.) Fiori	Southern Europe, Asia	Lathyrus cyaneus ssp. digitatus (M.Bieb.) Ponert, Orobus digitatus M. Bieb., Orobus sessilifolius Sibt.
Lathyrus		Orobus	L. dominianus Litwinow	Turkestan
Lathyrus		Orobus	L. emodi Fritsch	Pakistan, India, Nepal	Orobus emodi Fritsch
Lathyrus		Orobus	L. eucosmus Butters & St. John	Mexico, USA (Arizona, Colorado, New Mexico)	Lathyrus brachycalyx ssp. eucosmus (Butters & H. St.John) S.L. Welsh
Lathyrus		Lathyrostylis	L. filiformis (Lam.) J. Gay	Southern Europe, Algeria, Morocco	Orobus filiformis Lam.
Lathyrus			L. fissus Ball	Morocco
Lathyrus		Orobus	L. frolovii Rupr.	Kazakhstan, Russia (Altai)	Orobus alpestris Ledeb., Orobus frolovii Ledeb.
Lathyrus			L. glandulosus Broich	USA (California)
Lathyrus		Clymenum	L. gloeosperma Warb. & Eig	Palaestina
Lathyrus		Orobus	L. gmelinii (Fisch. ex DC) Fritsch	Southern Europe, P.R. China, Russia	Lathyrus laevigatus ssp. gmelinii (Fisch. ex DC) Hendrych, Lathyrus luteus var. gmelinii (Fisch. ex DC) Rchb., Orobus gmelinii Fisch. ex DC
Lathyrus		Lathyrus	L. gorgoni Parl.	Mediterranean region, Asia Minor	Lathyrus amoenus Frenzl
Lathyrus		Orobus	L. graminifolius (S. Watson) T.G. White	Mexico, USA (Texas, New Mexico, Arizona)	Lathyrus palustris var. graminifolius S. Wats., Orobus dissitifolius Alef.,
Lathyrus		Lathyrus	L. grandiflorus Sibth. & Sm.	Italy, Greece
Lathyrus			L. grimesii Barneby	USA (Nevada)
Lathyrus		Pratensis	L. hallersteinii Baumg.	Romania, Hungaria, Greece, Serbia	Lathyrus pratensis f. grandistipulus Roch.
Lathyrus		Notolathyrus	L. hasslerianus Burkart	Argentina (Missiones), Brazil
Lathyrus		Lathyrus	L. heterophyllus L.	Europe	Lathyrus sylvestris ssp. heterophyllus (L.) Bonnier & Layens, Pisum heterophyllum (L.) E.H.L. Krause
Lathyrus		Lathyrus	L. hierosolymitanus Boiss.	Syria
Lathyrus		Lathyrus	L. hirsutus L.	Mediterranean region	Pisum hirsutum (L.) E.H.L. Krause
Lathyrus		Lathyrus	L. hirticarpus Mattatia & Heyn	Israel
Lathyrus		Orobus	L. hitchcockianus Barneby & Reveal	USA (Nevada)
Lathyrus		Orobus	L. holochlorus (Piper) C.L. Hitchc.	USA	Lathyrus ochropetalus ssp. holochlorus Piper
Lathyrus		Orobus	L. humilis Fisch. ex Ser.	Pakistan, P.R. China, Mongolia, Korea, Russia	Orobus humilis Ser.
Lathyrus		Linearicarpus	L. hygrophilus Taub.	Africa (D. R. Congo, Ethiopia, Kenya, Malawi, Sudan, Uganda)	Lathyrus kilimandscharicus Taub.
Lathyrus		Linearicarpus	L. inconspicuus L.	Eastern Mediterranean, Asia	Lathyrus erectus Lag.
Lathyrus		Orobus	L. incurvus Willd.	Sweden, Ukraine, Armenia, Azerbaijan, Gruzia, Iran, Iraq, Kazakhstan, Russia	Orobus incurvus (Roth) A. Braun, Vicia incurva Roth
Lathyrus		Orobus	L. japonicus Willd.	North America, China, Japan, Greenland, Iceland, Western Europe	Lathyrus maritimus (L.) Fr., Pisum maritimum L.
Lathyrus		Orobus	L. jepsonii Greene	USA (California)
Lathyrus		Lathyrostylis	L. karsianus P.H. Davis	Turkey
Lathyrus		Orobus	L. komarovii Ohwi	P.R. China (Heilongjiang, Jilin), Russia, Korea (?)	Lathyrus alatus (Maxim.) Komar., Lathyrus vernus Wimm. var. alatus Maxim., Orobus alatus Maxim., Orobus komarovii (Ohwi) Stank. & Roskov
Lathyrus		Orobus	L. laetiflorus Greene	Mexico (Baja California), USA (California)	Lathyrus vestitus ssp. laetiflorus (Greene) Broich
Lathyrus		Orobus	L. laevigatus (Waldst. & Kit.) Gren.	Southeast Europe, Asia	Lathyrus krylovii C. Serg., Lathyrus occidentalis Fisch. & Mey., Lathyrus subalpinus Beck, Orobus laevigatus Waldst. & Kit.
Lathyrus		Orobus	L. lanszwertii Kellogg	USA (Arizona, California, Colorado, Oregon, Utah, Washington)	Lathyrus arizonicus Britton, Lathyrus bijugatus T.G. White, Lathyrus brownii Eastw., Lathyrus coriaceus T.G. White, Lathyrus leucanthus Rydb., Lathyrus goldsteiniae Eastw., Lathyrus oregonensis T.G. White, Lathyrus tracyi Bradshaw
Lathyrus			L. latidentatus Jelen.	Armenia
Lathyrus		Lathyrus	L. latifolius L.	Europe	Lathyrus sylvestris ssp. latifolius (L.) Bonnier & Layens, Lathyrus megalanthus Steud., Lathyrus membranaceus C. Presl
Lathyrus		Pratensis	L. laxiflorus (Desf.) Kuntze	Southeast Europe, East Mediterranean, Asia	Lathyrus inermis Friv., Orobus hirsutus L., Orobus laxiflorus Desf.
Lathyrus		Pratensis	L. layardii Ball ex Boiss.	Iran
Lathyrus		Lathyrus	L. lentiformis Plitm.	Israel
Lathyrus			L. leptophyllus M. Bieb.	Caucasus
Lathyrus		Orobus	L. libani Fritsch	Syria
Lathyrus		Notolathyrus	L. linearifolius Vogel	Argentina, Uruguay
Lathyrus		Orobus	L. linifolius (Reichard) Bässler	Europe	Lathyrus macrorrhizus Wimm., Lathyrus montanus Bernh., Orobus linifolius Reichard, Orobus tuberosus L.
Lathyrus		Orobus	L. littoralis (Nutt.) Endl.	Canada, USA (Oregon, Washington)	Astrophia littoralis Nutt., Orobus littoralis (Nutt.) A. Gray
Lathyrus		Notolathyrus	L. lomanus I.M. Johnst.	Chile
Lathyrus		Lathyrus	L. lycius Boiss. & Heldr.	Turkey (Anatolia)	Lathyrus phaselitanus Huber-Mor. & P.H. Davis
Lathyrus		Notolathyrus	L. macropus Gillies	Argentina	Lathyrus linearifolius Griseb.
Lathyrus		Notolathyrus	L. macrostachys Vogel	Argentina
Lathyrus		Notolathyrus	L. magellanicus Lam.	Argentina, Bolivia, Chile, Colombia, Ecuador, Peru	Lathyrus gladiatus Hook., Lathyrus hookeri var. trichocalyx (Phil.) Burkart, Lathyrus patagonicus Hauman, Lathyrus pterocaulos Phil.
Lathyrus		Lathyrus	L. marmoratus Boiss. & Blanche	Syria, Egypt
Lathyrus		Lathyrus	L. mulkak Lipsky	Afghanistan, Tadzhikistan, Uzbekistan
Lathyrus		Notolathyrus	L. multiceps D. Clos	Argentina, Chile	Lathyrus ecirrhosus Phil., Lathyrus eurypetalus Phil., Lathyrus pastorei (Burkart) Rossow, Lathyrus setiger Phil.
Lathyrus		Notolathyrus	L. nervosus Lam.	Argentina
Lathyrus		Neurolobus	L. neurolobus Boiss. & Heldr.	Greece (Crete)
Lathyrus		Orobus	L. nevadensis S. Watson	Canada (British Columbia), USA (Alaska, California, Oregon, Washington)	Lathyrus cusickii S. Watson
Lathyrus		Orobus	L. niger (L.) Bernh.	Europe	Orobus niger L.
Lathyrus		Notolathyrus	L. nigrivalvis Burkart	Northern Argentina
Lathyrus		Nissolia	L. nissolia L.	Southern Europe, Asia
Lathyrus		Notolathyrus	L. nitens Vogel	Brazil, Uruguay
Lathyrus		Lathyrostylis	L. nivalis Hand.-Mazz.	Turkey	Lathyrus atropatanus Sirj., Orobus atropatanus Grossh.
Lathyrus			L. numidicus Batt.	Algeria, Tunisia
Lathyrus		Orobus	L. ochroleucus Hook.	Canada (British Columbia, Ontario), USA (Michigan, Minnesota, Monatana, South Dakota, Wisconsin)	Lathyrus albidus Aikin ex Eaton, Lathyrus glaucifolius Beck, Orobus ochroleucus (Hook.) Brown
Lathyrus		Clymenum	L. ochrus (L.) DC.	Mediterranean region	Pisum ochrus L.
Lathyrus		Lathyrus	L. odoratus L.	Italy (Sicily)
Lathyrus		Lathyrostylis	L. pallescens (M. Bieb.) K. Koch	Caucasus Mts.	Lathyrus angustifolius (L.) D. Litw., Orobus angustifolius L., Orobus pallescens M. Bieb.
Lathyrus		Orobus	L. palustris L.	Eurasia, North America	Lathyrus incurvus Rchb., Lathyrus myrtifolius Muhl. ex Willd., Lathyrus occidentalis Nutt. ex Torr. & A. Gray, Orobus myrtifolius (Muhl. ex. Willd.) Hall, Orobus palustris (L.) Rchb.
Lathyrus		Lathyrostylis	L. pancicii (Jurisic) Adamovic	Serbia	Orobus pancicii Jurisic
Lathyrus		Lathyrostylis	L. pannonicus (Jacq.) Garcke	Southern and Central Europe, Asia	Lathyrus albus (L. f.) Kitt., Lathyrus ledebourii Trautv., Orobus albus L. f., Orobus ledebourii (Trautv.) Roldugin, Orobus pannonicus Jacq., Orobus versicolor J.F. Gmel.
Lathyrus		Notolathyrus	L. paraguariensis Hassl.	Paraguay
Lathyrus		Notolathyrus	L. paranensis Burkart	Argentina, Uruguay
Lathyrus		Notolathyrus	L. parodii Burkart	Argentina
Lathyrus		Orobus	L. parvifolius S. Watson	Mexico	Lathyrus schaffneri Rydb.
Lathyrus		Orobus	L. pauciflorus Fern.	USA (Oregon, Washington)	Lathyrus bradfieldianus A. Nelson, Lathyrus parvifolius var. tenuior Piper, Lathyrus utahensis M.E. Jones
Lathyrus		Orobus	L. pilosus Cham.	Korea, Japan, Russia, P.R. China
Lathyrus		Orobus	L. pisiformis L.	Europe, Northern Asia
Lathyrus		Orobus	L. polymorphus Nutt.	Mexico, USA	Orobus polymorphus (Nutt.) Alef.
Lathyrus		Orobus	L. polyphyllus Nutt.	USA (California, Oregon)	Lathyrus ecirrhosus A. Heller
Lathyrus		Pratensis	L. pratensis L.	Eurasia
Lathyrus		Lathyrus	L. pseudocicera Pampan.	Eastern Mediterranean region
Lathyrus		Notolathyrus	L. pubescens Hook. & Arn.	Argentina, Brazil, Chile	Lathyrus acutifolius Vogel, Lathyrus dumetorum Phil., Orobus pubescens Alef.
Lathyrus		Lathyrus	L. pulcher	Mediterranean region
Lathyrus		Notolathyrus	L. pusillus Elliott	North & South America	Lathyrus arvensis Phil., Lathyrus cicera Hauman, Lathyrus dicirrhus Clos, Lathyrus engelmanni Bischoff, Lathyrus guaraniticus Hassl., Lathyrus lancifolius Rchb., Lathyrus montevidensis Vogel, Lathyrus stipularis Tamamsch.
Lathyrus		Orobus	L. quinquenervius (Miq.) Litv.	P.R. China, Mongolia, Japan, Korea, Russia	Lathyrus palustris L. var. sericea Franch., Vicia quinquenervia Miq.
Lathyrus		Orobus	L. rigidus T. White	USA (California, Idaho, Nevada, Oregon)	Lathyrus albus A. Gray
Lathyrus		Orobon	L. roseus Steven	Caucasus Mts.
Lathyrus		Lathyrus	L. rotundifolius Willd.	Russia	Lathyrus miniatus Steven, Lathyrus undulatus Boiss.
Lathyrus		Lathyrostylis	L. satdaghensis P.H. Davis	Turkey
Lathyrus		Lathyrus	L. sativus L.	Europe, North Africa, Asia
Lathyrus		Viciopsis	L. saxatilis (Vent.) Vis.	Switzerland, France	Lathyrus ciliatus Guss., Vicia saxatilis (Vent.) Tropea, Orobus saxatilis Vent.,
Lathyrus			L. sessilifolius Hook. & Arn.	Argentina, Chile,	Lathyrus hookeri G. Don
Lathyrus		Orobastrum	L. setifolius L.	Southern Europe, Mediterranean region
Lathyrus		Lathyrostylis	L. spathulatus Celak.	Asia Minor	Lathyrus elongatus (Bornm.) Sirj., Orobus sessilifolius ssp. elongatus Bornm.
Lathyrus		Linearicarpus	L. sphaericus Retz.	Southern Europe	Lathyrus angulatus ssp. sphaericus (Retz.) Mateo & Figuerola
Lathyrus		Orobus	L. splendens Kellogg	Mexico, USA (California)
Lathyrus		Aphaca	L. stenolobus Boiss.	Syria
Lathyrus		Lathyrus	L. stenophyllus Boiss. & Heldr.	Mediterranean region
Lathyrus			L. subalpinus Beck	Ukraine	Orobus subalpinus Herbich
Lathyrus		Notolathyrus	L. subandinus Phil.	Chile	Lathyrus prostratus Lam.
Lathyrus		Notolathyrus	L. subulatus Lam.	Argentina, Brazil, Uruguay	Lathyrus debilis Vogel, Lathyrus missionum Hassl.
Lathyrus		Orobus	L. sulphureus W.H. Brewer ex A. Gray	USA (California)
Lathyrus		Lathyrus	L. sylvestris L.	Eurasia
Lathyrus			L. szowitsii Boiss.	Iran
Lathyrus		Linearicarpus	L. tauricola P.H. Davis	Turkey
Lathyrus		Lathyrus	L. tingitanus L.	West Mediterranean region, Canaries (native?)	Lathyrus coruscans Emb. & Maire, Lathyrus mexicanus Schlecht.
Lathyrus		Notolathyrus	L. tomentosus Lam.	Argentina, Uruguay, Brazil	Lathyrus sericeus Lam.
Lathyrus		Orobus	L. torreyi A. Gray	USA (California)	Lathyrus villosus Torr.
Lathyrus		Lathyrus	L. trachycarpus (Boiss.) Boiss.	Iraq	Orobus trachycarpus Boiss.
Lathyrus		Orobus	L. transsylvanicus (Spreng.) Rchb. f.	Eastern central Europe	Orobus transsylvanicus Spreng.
Lathyrus		Lathyrus	L. tremolsianus Pau	Spain	Lathyrus elegans Porta & Rigo
Lathyrus		Notolathyrus	L. tropicalandinus Burkart	Argentina, Bolivia, Peru	Lathyrus longipes Phil.
Lathyrus		Lathyrus	L. tuberosus L.	Europe
Lathyrus		Lathyrostylis	L. tukhtensis Czeczott	Turkey (Anatolia)
Lathyrus		Orobus	L. vaniotii H. Lév.	P.R. China, Korea	Vicia venosa Maxim. var. willdenowiana Miura
Lathyrus		Lathyrostylis	L. variabilis (Boiss. & Kotschy) Celak.	Turkey	Orobus variabilis Boiss. & Kotschy
Lathyrus		Orobus	L. venetus (Mill.) Wohlf.	Eastern & Southern Europe	Lathyrus variegatus (Ten.) Gren. & Godr., Orobus venetus Mill.
Lathyrus			L. venosus Muhl. ex Willd.	North America
Lathyrus		Orobus	L. vernus (L.) Bernh.	Europe, Ukraine	Orobus vernus L.
Lathyrus		Orobus	L. vestitus Nutt.	USA (California)
Lathyrus		Linearicarpus	L. vinealis Boiss. & Noe	Armenia, Iran, Iraq
Lathyrus		Orobus	L. whitei Kupicha	Mexico, Peru	Lathyrus longipes T.G. White
Lathyrus		Linearicarpus	L. woronowii Bornm.	Turkey	Ervum woronowii (Bornm.) Stank., Lathyrus furtivus Woronow
Lathyrus			L. zalaghensis Andr.	Morocco
Lathyrus			L. zionis C.L. Hitchc.	USA (Arizona, Utah)	Lathyrus brachycalyx Rydb.
Lens			Lens culinaris Medik.	Asia Minor?	Ervum lens L., Lens esculenta Moench, Vicia lens (L.) Cosson & Germ., Vicia pisicarpa H. Lév.
Lens			Lens cyanea Alef.	Iran
Lens			Lens ervoides (Brign.) Grande	Southern Europe	Cicer ervoides Brign., Lens lenticula Webb. & Berthel.
Lens			Lens lamottei Czefr.	West Mediterranean region
Lens			Lens nigricans (M.Bieb.) Godr.	Mediterranean region	Ervum nigricans M.Bieb., Vicia marschalii Arc., Vicia nigricans Coss. & Germ., non Hook. & Arn., Vicia lens var. marschalii Fiori
Lens			Lens odemensis Ladiz.	Greece, Israel, Turkey
Lens			Lens orientalis Popow	Asia Minor	Ervum orientale Boiss.
Lens			Lens tomentosus Ladiz.	Turkey
Pisum			Pisum fulvum Sibth. & Sm.	Syria, Asia Minor
Pisum			Pisum sativum L.	Asia Minor?	Pisum vulgare Judz., Pisum elatius M.Bieb., Pisum humile Mill.
Vavilovia			Vavilovia aucheri (Jaub. & Spach) Fed.	Caucasus Mts., Asia Minor	Alophotropis aucheri Grossh., Pisum aucheri Jaub. & Spach
Vavilovia			Vavilovia formosa (Stev.) Fed.	Caucasus Mts., Asia Minor	Alophotropis formosa Grossh., Lathyrus frigidus Schott & Kotschy, Orobus formosus Stev., Pisum formosum (Stev.) Alef., Pisum ochrus Hablizl non L.,
Vicia	Vicilla	Atossa	V. abbreviata Fisch. ex Spreng.	Southeastern Europe, Asia Minor, Caucasus Mts.	Orobus anomalus K. Koch, Orobus caucasicus Spreng., Vicia chlorantha Heuffel ex Nyman, Vicia montenegrina Rohl., Vicia trichomera Alef., Vicia truncatula Fisch. ex M. Bieb.
Vicia	Vicilla	Cracca	V. acutifolia Elliott	Cuba, USA (Alabama, Florida, Georgia, South Carolina)
Vicia			V. afghanica Chrtkova	Afghanistan
Vicia	Vicia	Peregrinae	V. aintabensis Boiss. & Hausskn.	Syria, Iraq	Vicia peregrina ssp. aintabensis (Boiss. & Hausskn.) Ponert
Vicia	Vicilla	Cracca	V. alpestris Steven	Caucasus Mts., Asia Minor
Vicia	Vicilla	Pedunculatae	V. altissima Desf.	West Mediterranean region
Vicia	Vicilla	Americanae	V. americana Muhl. ex Willd.	North America	Abacosa americana Alef., Lathyrus diffusus G. Don, Lathyrus dissitifolius Nutt., Lathyrus linearis Nutt., Orobus diffusus Nutt., Vicia caespitosa A. Nelson, Vicia californica Greene, Vicia callianthema Greene, Vicia copelandii Eastw., Vicia hypolasia Greene, Vicia oregana Nutt., Vicia perangusta Greene, Vicia pumila A. Heller, Vicia sparsifolia Nutt. ex Torr. & A. Gray, Vicia truncata Nutt., Vici…
Vicia	Vicilla	Vicilla	V. amoena Fisch. ex Ser.	P.R. China, Japan, Mongolia, Kazakhstan, Russia, Korea	Ervum amoenum (Fisch. ex Ser.) Trautv., Vicia altaica Sievers
Vicia	Vicia	Vicia	V. amphicarpa Dorthes	Mediterranean region	Vicia sativa ssp. amphicarpa Aschers. & Graebn.
Vicia	Vicilla	Amurense	V. amurensis Oett.	P.R. China, Japan, Mongolia, Kazakhstan, Russia, Korea	Vicia japonica ssp. amurensis (Oett.) Kitam., Vicia ussuriensis Oett., Vicia vaniottii H. Lév., Vicia pallida Turcz.
Vicia	Vicia	Hypechusa	V. anatolica Turrill	Turkey (Anatolia)	Vicia hajastana Grossdheim
Vicia	Vicilla	Australes	V. andicola Kunth	Andes (Argentina to Venezuela)	Vicia bogotensis Humb., Bonpl. & Kunth ex Jahn, Vicia mathewsii A. Gray
Vicia	Vicia	Vicia	V. angustifolia L.	Eurasia	Vicia sativa ssp. angustifolia (L.) Asch. & Graebn., Vicia sativa ssp. nigra (L.) Ehrh.
Vicia	Vicilla	Vicilla	V. angustipinnata Nakai	Korea
Vicia	Vicilla	Australes	V. araucana Phil.	Chile	Vicia heterophylla Phil., Vicia patagonica Hook.f. var. araucana Phil.
Vicia	Vicilla	Ervoides	V. articulata Hornem.	Mediterranean region
Vicia	Vicilla	Ervoides	V. monanthos (L.) Desf.	Mediterranean region	possibly a syn. of V. articulata Hornem.
Vicia	Vicia	Hypechusa	V. assyriaca Boiss.	Armenia	Vicia hyrcanica ssp. assyriaca (Boiss.) Ponert
Vicia	Vicilla	Vicilla	V. baicalensis (Turcz. ex Maxim.) B. Fedtsch.
Vicia			V. bakeri Ali	Himalaya (Pakistan, India)	Vicia pallida auct., non Turcz.
Vicia	Vicilla	Atossa	V. balansae Boiss.	Caucasus Mts.
Vicia	Vicia	Vicia	V. barbazitae Ten. & Guss.	Greece, Italy
Vicia			V. basaltica Plitmann	Israel
Vicia	Vicilla	Cracca	V. benghalensis L.	West Mediterranean region	Cracca atropurpurea (Desf.) Gren. & Godr., Vicia atropurpurea Desf.
Vicia	Vicia		V. benthamiana Ali	Pakistan (Kashmir)	Vicia mollis Benth. ex Baker
Vicia	Vicilla	Volutae	V. biennis L.	Asia
Vicia	Vicilla	Vicilla	V. bifolia Nakai	Korea
Vicia	Vicilla	Australes	V. bijuga Gillies ex Hook. & Arn.	Argentina, Chile	Lathyrus anomalus Phil., Vicia saffordii Phil. ex Britton (nom.nud.), Vicia saffordii Phil., Vicia sericella Speg., Vicia solisii Phil.
Vicia	Vicia	Bithynicae	V. bithynica (L.) L.	Mediterranean region, Asia	Lathyrus bithynicus L.
Vicia	Vicilla	Americanae	V. bungei Ohwi	P.R. China, Korea	Vicia americana var. bungei Stank., Vicia americana var. sinensis C.R. Gunn, Vicia tridentata Bunge
Vicia	Vicilla	Lentopsis	V. caesarea Boiss. & Bal.	Turkey (Anatolia)
Vicia	Vicilla	Variegatae	V. canescens Labill.	Mediterranean region, Asia	Vicia akhmaganica Kazarjan, Vicia argentea Lapeyr., Vicia aucheri Jaub. & Spach, Vicia persica Boiss., Vicia rechingeri Chrtkova, V. serinica R. Uechtr. & Huter, Vicia variegata Willd.
Vicia	Vicilla	Panduratae	V. cappadocica Boiss. & Bal.	Turkey (Anatolia)
Vicia	Vicilla	Cracca	V. capreolata Lowe	Madeira
Vicia	Vicilla	Cracca	V. caroliniana Walter	North America
Vicia	Vicilla	Panduratae	V. cassia Boiss.	Syria, Cyprus
Vicia	Vicilla	Cassubicae	V. cassubica L.	Europe	Vicia dadianorum Somm. & Leview
Vicia	Vicilla	Pedunculatae	V. cedretorum Font Quer	Morocco
Vicia	Vicilla	Cracca	V. chaetocalyx Webb. & Berthel.	Canary Islands (Gran Canaria)
Vicia			V. chianshanensis (P.Y. Fu & Y.A. Chen) Z.D. Xia	China
Vicia	Vicilla	Vicilla	V. chosenensis Ohwi	Korea
Vicia	Vicilla	Cracca	V. ciceroidea Boiss.	Iran	Vicia costata ssp. ciceroidea Stank., Vicia multijuga (Boiss.) Rech. f., Vicia rafigae Tamamsch.
Vicia	Vicia	Hypechusa	V. ciliatula Lipsky	Caucasus Mts.
Vicia	Vicilla	Cracca	V. cirrhosa Webb. & Berthel.	Canary Islands
Vicia	Vicilla	Subvillosae?	V. claessensi De Wild.	tropical Africa
Vicia	Vicilla	Cracca	V. costata Ledeb.	P.R. China, Mongolia, Kazakhstan, Russia	Ervum costatum (Ledeb.) Trautv., Vicia sinkiangensis H.W. Kung
Vicia	Vicilla	Cracca	V. cracca L.	Eurasia	Ervum cracca (L.) Trautv., Vicia hiteropus Freyn, Vicia lilacina Ledeb., Vicia macrophylla B. Fedtsch.
Vicia	Vicilla	Panduratae	V. cretica Boiss. & Heldr.	Greece
Vicia	Vicilla	Vicilla	V. crocea (Desf.) B. Fedtsch.	Georgia (Caucasus)	Orobus aurantius Steven, Orobus croceus Desf., Vicia aurantia (M. Bieb.) Boiss.
Vicia			V. cusnae Foggi & Ricceri	Italy
Vicia	Vicia	Wiggersia	V. cuspidata Boiss.	Syria, Asia Minor	Wiggersia cuspidata Alef.
Vicia	Vicilla	Trigonellopsis	V. cypria Kotschy ex Unger & Kotschy	Cyprus	Ervum cyprium (Kotschy) Stank.
Vicia			V. dadianorum Sommier & Levier
Vicia			V. davisii Greuter
Vicia	Vicilla	Vicilla	V. deflexa Nakai	P. R. China, Japan
Vicia			V. delmasii Emb. & Maire	Morocco
Vicia	Vicilla	Perditae	V. dennesiana H.C. Wats.	Azores, Sao Miguel (extinct)
Vicia	Vicilla	Amurense	V. dichroantha Diels	P.R. China (Yunnan, Sichuan)	Vicia mairei H. Lév., Vicia tenera var. yunnanensis Franch.
Vicia	Vicia	Microcarinae	V. dionysiensis Mout.	Syria
Vicia	Vicilla	Cracca	V. disperma DC.	Europe, Mediterranean Region
Vicia	Vicilla	Vicilla	V. dumetorum L.	Eurasia
Vicia	Vicilla	Cracca	V. durandii Boiss.	North Africa
Vicia	Vicilla	Australes	V. epetiolaris Burkart	Argentina, Paraguay, Uruguay, Brazil
Vicia	Vicia	Narbonensis	V. eristalioides N. Maxted	Turkey
Vicia	Vicilla	Ervilia	V. ervilia (L.) Willd.	Mediterranean region, North Africa	Ervum ervilia L., Lens pygmaea Grossh.
Vicia	Vicilla	Cracca	V. erzurumica Demirkuş & Erik	Turkey
Vicia	Vicia	Hypechusa	V. esdraelonensis Warb. & Eig.	Palaestina
Vicia	Vicilla	Cracca	V. exigua Nutt.	USA
Vicia	Vicia	Faba	V. faba L.	Asia Minor	Orobus faba Brot., Vicia equina Steud., Vicia esculenta Salisb., Vicia vulgaris Gray, Vicia vulgaris Uspensky
Vicia			V. fairchildiana Maire	Morocco
Vicia	Vicilla	Vicilla	V. fauriei Nakai	Korea
Vicia			V. fedtschenkoana V.V. Nikitin	Turkmenistan
Vicia	Vicilla	Cracca	V. ferreirensis Goyder	Porto Santo
Vicia	Vicilla	Cracca	V. filicaulis Webb. & Berthel.	Canary Islands, Tenerife
Vicia	Vicilla	Cracca	V. floridana S. Wats.	USA (Florida)
Vicia			V. freyniana Bornm.	Asia Minor
Vicia			V. fulgens Batt.	Algeria
Vicia	Vicia	Hypechusa	V. galeata Boiss.	Syria
Vicia	Vicia	Narbonensis	V. galilaea Plitm. & Zohary	Palaestina, Libanon	Vicia narbonensis ssp. galilaea (Plitm. & Zohary) Ponert
Vicia			V. garbiensis Font Quer & Pau	Morocco
Vicia			V. geminiflora Trautv.	China, Mongolia, Russia
Vicia			V. giacominiana Segelb.	Italy
Vicia			V. gigantea Hook.	North American Pacific coast	Vicia nigricans ssp. gigantea (Hook.) Lassetter & C.R. Gunn,
Vicia	Vicilla	Cracca	V. glareosa P.H. Davis	Turkey
Vicia	Vicilla	Cracca	V. glauca C. Presl	Mediterranean region
Vicia	Vicilla	Australes	V. graminea Sm.	Argentina, Chile
Vicia	Vicia	Vicia	V. grandiflora Scop.	Southern Europe
Vicia			V. hassei S. Watson	Mexico, USA (California)
Vicia	Vicilla	Cracca	V. hirsuta (L.) Gray	Eurasia, North Africa	Ervum hirsutum L., Vicia coreana H. Lév., Vicia loiseleurii (M. Bieb.) Litv., Vicia meyeri Boiss., Vicia micrantha Sen. & Elias, Vicia mitchellii Raf., Vicia parviflora Lapeyr., Vicia taquetii H. Lév., Vicia terronii (Ten.) H. Lindb., Vicioides hirsuta (L.) Moench
Vicia	Vicilla	Vicilla	V. hirticalycina Nakai	Korea
Vicia			V. hololasia Woronow	Azerbaijan, Dagestan
Vicia	Vicilla	Cracca	V. hugeri Small	USA (Alabama, Georgia, South Carolina)
Vicia	Vicilla	Cracca	V. hulensis Plitm.	Palaestina, Syria
Vicia	Vicilla	Australes	V. humilis Kunth	Bolivia, Ecuador, Guatemala, Mexico
Vicia	Vicia	Narbonensis	V. hyaeniscyamus Mouterde	Syria
Vicia	Vicia	Hypechusa	V. hybrida L.	Mediterranean region
Vicia	Vicia	Hypechusa	V. hyrcanica Fisch. & C.A. Mey.	Asia	Hypechusa hyrcanica (Fisch. & C.A. Mey.) Alef., Vicia biebersteinii C.A. Mey., Vicia jaubertii Boiss. & Buhse, Vicia lutea L. var. glabra Regel
Vicia			V. iberica Grossh.	Azerbaijan, Gruzia
Vicia	Vicilla	Cracca	V. incana Gouan	Central Europe	Vicia cracca L. ssp. incana
Vicia			V. incisa M. Bieb.	Asia
Vicia			V. iranica Boiss.	Afghanistan, Iran, Turkmenistan	Orobus persicus Boiss.
Vicia			V. janeae Mardal.	Gruzia
Vicia	Vicilla	Vicilla	V. japonica A. Gray	P.R. China, Japan, Mongolia, Korea, Russia	Vicia amoena fo. parviloba Freyn, Vicia amurensis var. pallida Kitag., Vicia pallida var. japonica (A. Gray) Matsum., Vicia pallida Turcz., Vicia woroschilovii N.S. Pavlova
Vicia	Vicia	Narbonensis	V. johannis Tamamsch.	Azerbaijan
Vicia	Vicia	Narbonensis	V. kalakhensis Khattab, N. Maxted & F.A. Bisby	Syria
Vicia	Vicilla	Vicilla	V. kioshanica L.H. Bailey	China
Vicia			V. koeieana Rech. f.	Iran, Iraq	Anatropostylia koeieana (Rech. f.) Kupicha, Vicia blakelockiana C.C. Towns
Vicia			V. kokanica Regel & Schmalh.	Kazakhstan, Kirgizstan, Tadzhikistan, Turkmenistan, Uzbekistan
Vicia	Vicilla	Cracca	V. kotschyana Boiss.	Iran
Vicia	Vicilla	Vicilla	V. kulingana L.H.Bailey	P.R. China	Vicia edentata W.T. Wang & Tang
Vicia			V. kurdica Jalilian	Iran (Kurdistan)
Vicia	Vicilla	Cracca	V. larissae Prima	Caucasus Mts.
Vicia	Vicia	Wiggersia	V. lathyroides L.	Europe, Asia Minor	Wiggersia lathyroides Gaertner
Vicia	Vicilla	Vicilla	V. latibracteolata K.F. Fu	China	Vicia pallida H.W. Kung
Vicia	Vicilla	Cracca	V. leavenworthii Nutt. ex Torr. & A. Gray	USA (Arkansas, Kansas, Missouri, Oklahoma, Texas)
Vicia			V. lecomtei Humbert & Maire	Morocco
Vicia	Vicilla	Cracca	V. leucantha Biv.	Italy (Sicily), Algeria
Vicia	Vicilla	Mediocinctae	V. leucophaea Greene	Mexico, USA (Arizona, New Mexico)
Vicia	Vicilla	Australes	V. linearifolia Hook. & Arn.	Argentina, Brazil, Chile, Uruguay	Vicia hookeri G. Don, Vicia micrantha Hook. & Arn., Vicia parviflora Hook. & Arn.
Vicia			V. longicuspis Z.D. Xia	China
Vicia	Vicilla	Cracca	V. ludoviciana Nutt.	Mexico, Southern USA	Vicia producta Rydb., Vicia texana (Torr. & A. Gray) Small, Vicia thurberi S. Watson
Vicia	Vicilla	Trigonellopsis	V. lunata (Boiss. & Bal.) Boiss.	Cyprus, Turkey	Ervum lunatum Boiss. & Balansa
Vicia	Vicia	Hypechusa	V. lutea L.	Mediterranean region
Vicia	Vicilla	Australes	V. macrograminea Burkart	Argentina, Paraguay, Brazil	Vicia montevidensis var. macrocarpa Chodat & Hassl.
Vicia	Vicilla	Australes	V. magellanica Hook. f.	Argentina, Chile	Vicia depauperata Clos, Vicia graminea Sm. var. heterophylla Kuntze, Vicia kingii Hook.f., Vicia magellanica Hook.f. var. dianthes (Phil.) Reiche, Vicia morenonis Harms ex Kuntze, Vicia morenonis Harms var. burmeisterii Kuntze, Vicia patagonica Hook.f., Vicia patagonica Hook.f. var. depauperata (Clos) Speg.
Vicia	Vicilla	Subvillosae?	V. malosana (Baker) Baker f.	tropical Africa	Lathyrus malosanus Baker, Vicia paucifolia ssp. malosana (Baker) Verdc.
Vicia	Vicilla	Variegatae	V. megalotropis Ledeb.	P.R. China, Mongolia, Kazakhstan, Russia	Ervum megalotropis (Ledeb.) Trautv., Vicia humilis R. He, Vicia nervata Sipliv.
Vicia	Vicia	Hypechusa	V. melanops Sibth. & Sm.	Southern Europe	Vicia tricolor Maur.
Vicia	Vicilla	Cassubicae	V. menziesii Spreng.	Hawaii
Vicia	Vicilla	Cracca	V. mexicana Hemsl.	Mexico	Vicia pulchella Kunth subsp. mexicana (Hemsl.) C.R.Gunn
Vicia	Vicia	Peregrinae	V. michauxii Spreng.	Syria, Iran	Vicia peregrina ssp. michauxii (Spreng.) Ponert
Vicia	Vicilla	Cracca	V. minutiflora D. Dietr.	USA (Alabama, Arkansas, Louisiana, Mississippi, Missouri, Texas)	Vicia micrantha Nutt. ex Torr. & A. Gray, Vicia reverchonii S. Watson
Vicia			V. modesta Phil.	Chile, Peru	V. lomensis J.F. Macbr.
Vicia	Vicia	Peregrinae	V. mollis Boiss. & Hausskn. ex. Boiss.	Asia	Vicia seriocarpa ssp. mollis (Boiss. & Hauskn.) Ponert, Vicia benthamiana Ali
Vicia	Vicilla	Cracca	V. monantha Retz.	Mediterranean region, Asia	Vicia biflora Desf., Vicia calcarata Desf., Vicia cinerea M. Bieb., Vicia griffithii Baker, Vicia villosa ssp. monantha (Retz.) O. Bolòs & Vigo
Vicia			V. monardii Boiss. & Reut.	Algeria, Tunisia
Vicia	Vicilla	Cracca	V. montbretii Fisch. & Mey.	Asia Minor	Lens montbretii (Fisch. & Mey.) P.H. Davis & Plitmann
Vicia	Vicilla	Australes	V. montevidensis Vogel	Argentina, Brazil [NOT in Bolivia], Uruguay	Vicia montevidensis Vogel f. oblonga Burkart, Vicia obscura Vogel
Vicia	Vicilla	Cassubicae	V. multicaulis Ledeb.	P.R. China, Japan, Mongolia, Kazakhstan, Russia	Vicia macrantha Jurtzev, Vicia megalotropis var. multicaulis (Ledeb.) Krylov, Vicia nervata Sipliv., Vicia popovii O.D. Nikif.
Vicia			V. murbeckii Maire	Morocco
Vicia	Vicilla	Australes	V. nana Vogel	Chile, Argentina	Vicia dentata Gillies ex Hook. & Arn. non Fisch. ex Hornem., Vicia leptantha Phil., Vicia valdiviana Phil.
Vicia	Vicia	Narbonensis	V. narbonensis L.	Mediterranean region, Asia
Vicia	Vicilla	Cracca	V. nataliae U. Reifenb. & A. Reifenb.	Canary Islands (La Gomera)
Vicia	Vicilla	Cassubicae	V. nigricans Hook. & Arn.	Canada, USA (California to Alaska), Argentina, Chile	Lathyrus macraei Hook. & Arn., Vicia andina Phil., Vicia apiculata Phil., Vicia apiculata Phil. var. parvifolia Phil., Vicia commutata Phil., Vicia coxii Phil., Vicia darapskyana Phil., Vicia fodinarum Phil., Vicia lanceolata Phil., Vicia leyboldii Phil., Vicia macraei Hook. & Arn., Vicia magnifolia Clos, Vicia moorei Phil., Vicia speciosa Phil., Vicia retusa Steud.
Vicia	Vicilla	Vicilla	V. nipponica Matsum.	Japan	Orobus nipponicus (Matsum.) Stank. & Roskov
Vicia	Vicia	Hypechusa	V. noeana Reuter ex Boiss.	Syria	Vicia hyrcanica ssp. noeana (Reuter ex Boiss.) Ponert
Vicia	Vicilla	Amurense	V. nummularia Hand.-Mazz.	P.R. China
Vicia			V. ocalensis R.K. Godfrey & Kral	USA (Florida)
Vicia	Vicilla	Cracca	V. ochroleuca Ten.	Italy
Vicia			V. olchonensis (peschkova) O.D. Nikif.	Mongolia, Russia
Vicia	Vicilla	Pedunculatae	V. onobrychioides L.	Mediterranean region
Vicia	Vicia	Atossa	V. oroboides Wulfen	Southern Europe	Atossa clusii Alef., Orobus clusii Spreng., Orobus vicioides Ser.
Vicia	Vicilla	Cassubicae	V. orobus DC.	Southern Europe
Vicia	Vicilla	Cracca	V. palaestina Boiss.	Syria, Asia Minor
Vicia			V. pallida Hook. & Arn.	Chile
Vicia	Vicilla	Australes	V. pampicola Burkart	Argentina, Brazil, Uruguay	Vicia pampicola var. burkartii Giang., Vicia stenophylla Vogel var. martinezii Burkart,
Vicia	Vicia	Hypechusa	V. pannonica Crantz	Mediterranean region
Vicia			V. parvula Ziel	Turkey
Vicia	Vicilla	Subvillosae?	V. paucifolia Baker	tropical Africa
Vicia	Vicia	Faba	V. paucijuga B. Fedtsch.	Himalaya	Vicia faba L. ssp. paucijuga B. Fedtsch.
Vicia	Vicia	Vicia	V. pectinata Lowe	Madeira
Vicia	Vicia	Peregrinae	V. peregrina L.	Mediterranean region, temperate Asia
Vicia			V. perelegans K.T. Fu	China
Vicia	Vicilla	Australes	V. peruviana Vilchez	Peru
Vicia	Vicilla	Cracca	V. picta Fisch. & C.A.Mey.	Turkey, Armenia, Kazakhstan, Russia	Ervum pictum (Fisch. & C.A. Mey.) Alef.
Vicia	Vicilla	Cracca	V. pinetorum Boiss. & Spruner	Greece
Vicia	Vicilla	Vicilla	V. pisiformis L.	Europe
Vicia	Vicilla	Australes	V. platensis Speg.	Argentina, Uruguay
Vicia	Vicilla	Vicilla	V. pseudorobus Fisch. & C.A. Mey.	P.R. China, Japan, Mongolia, Korea, Russia	Ervum pseudo-orobus (Fisch. & C.A. Mey.) Trautv.
Vicia	Vicilla	Ervum	V. pubescens (DC.) Link	Mediterranean region	Ervum pubescens Link, Vicia gemella ssp. pubescens Rouy
Vicia	Vicilla	Cracca	V. pulchella Kunth	Guatemala, Mexico, Southern USA	Vicia canifolia Standl., Vicia melilotoides Wooton & Standl., Vicia subulata Mocino & Sesse ex Steudel
Vicia	Vicia	Vicia	V. pyrenaica Pourr.	Pyrenees
Vicia	Vicia	Vicia	V. qatmensis Gomb.	Syria
Vicia	Vicilla	Ervilia	V. quadrijuga P.H. Davis	Turkey
Vicia			V. rigidula Royle	Afghanistan, Pakistan, Iran, N India	Lathyrus himalensis Cambess., Vicia pseudocassubica Rech. f.
Vicia	Vicia	Vicia	V. sativa L.	Eurasia, North Africa	Vicia alba Moench, Vicia bacla Moench, Vicia bobartii E. Forster, Vicia canadensis Zuccagni, Vicia communis Rouy, Vicia cordata Wulfen ex Hoppe, Vicia cosentini Guss., Vicia cuneata Grenier & Godron, Vicia erythrosperma Rchb., Vicia glabra Schleicher, Vicia globosa Retz., Vicia incisa M. Bieb., Vicia intermedia Viv., Vicia leucosperma Moench, Vicia macrocarpa (Moris) Bertol., Vicia maculata C. Pr…												Vicia intermedia Viv., Vicia leucosperma Moench, Vicia macrocarpa (Moris) Bertol., Vicia maculata C. Presl., Vicia melanosperma Rouy, Vicia morisiana Jordan ex Boreau, Vicia nemoralis Boreau, Vicia notota Gilib., Vicia pallida Jacq. ex Baker, Vicia pimpinelloides Mauri, Vicia subterranea Gerard ex Dorthes
Vicia	Vicilla	Cracca	V. scandens R.P. Murray	Canary Islands
Vicia			V. semenovii (Regel & Herder) B. Fedtsch.	Kazakhstan, Kirgizstan, Mongolia, Tadzhikistan	Orobus semenovii Regel & Herder
Vicia	Vicilla	Cassubicae	V. semiglabra Rupr. ex Boiss.	Azerbaijan, Dagestan	Vicia ecirrhosa Rupr. ex Boiss.
Vicia	Vicia	Atossa	V. sepium L.	Eurasia	Vicioides sepium (L.) Moench
Vicia	Vicia	Hypechusa	V. sericocarpa Fenzl	Asia Minor
Vicia	Vicia	Narbonensis	V. serratifolia Jacq.	Southern Europe	Vicia narbonensis var. serratifolia (Jacq.) Ser.
Vicia			V. setidens Bornm.	Iran
Vicia	Vicilla	Australes	V. setifolia Kunth	Argentina, Bolivia, Chile, Colombia, Ecuador, Mexico	Vicia acerosa Clos
Vicia	Vicilla	Cracca	V. sibthorpii Boiss.	Greece
Vicia	Vicilla	Cracca	V. sicula (Raf.) Guss.	Italy (Sicily), Algeria, Libya, Morocco, Tunisia	Orobus atropurpureus Desf., Orobus siculus Raf.
Vicia			V. sinaica Boulos	Egypt
Vicia	Vicilla	Trigonellopsis	V. singarensis Boiss. & Hausskn.	Iraq
Vicia	Vicilla	Vicilla	V. sinogigantea B.J. Bao & Turland	P. R. China
Vicia			V. sojakii Chrtkova	Iran
Vicia			V. sosnowskyi Ekvtim.	Azerbaijan, Abkhazia, Gruzia, Russia
Vicia	Vicilla	Cassubicae	V. sparsiflora Ten.	Southern Europe	Orobus ochroleucus Waldst. & Kit.
Vicia	Vicilla	Cracca	V. splendens P.H. Davis	Turkey
Vicia	Vicilla	Australes	V. stenophylla Vogel	Argentina, Brazil, Paraguay, Uruguay
Vicia			V. suberviformis Maire	Morocco
Vicia			V. subrotunda (Maxim.) Czefr.	Russia (Primorye)	Lathyrus subrotundus Maxim.
Vicia	Vicilla	Subvillosae	V. subvillosa (Ledeb.) Boiss.	Central Asia	Lathyrus subvillosus (Ledeb.) Aitch. & Hemsl., Orobus subvillosus Ledeb., Orobus triflorus Stapf
Vicia	Vicilla	Vicilla	V. sylvatica L.	Europe
Vicia	Vicilla	Vicilla	V. taipaica K.T. Fu	China (Shaanxi)
Vicia			V. tenera Benth.	Bangladesh, India
Vicia	Vicilla	Cracca	V. tenuifolia Roth	Mediterranean region, temperate Asia	Cracca tenuifolia (Roth) Gren. & Godr., Vicia antiqua Grossh., Vicia boissieri Freyn, Vicia cracca L. subsp. tenuifolia (Roth) Gaudin, Vicia elegans Guss., Vicia brachytropis Kar. & Kir., Vicia dalmatica A. Kern., Vicia variabilis Freyn & Sint.
Vicia	Vicilla	Ervum	V. tenuissima Schinz & Thell.	Mediterranean region, Macaronesia
Vicia	Vicilla	Australes	V. tephrosioides Vogel	Argentina
Vicia	Vicilla	Vicilla	V. ternata Z. D. Xia	China (Sichuan)
Vicia	Vicilla	Vicilla	V. tetrantha H.W. Kung	China (Hubei, Shaanxi)
Vicia	Vicilla	Ervum	V. tetrasperma (L.) Schreb.	Eurasia, Mediterranean region	Ervum tetraspermum L., Vicia gemella Crantz
Vicia	Vicilla	Amurense	V. tibetica Prain ex C.E.E. Fisch.	Tibet, India, Bhutan, P.R. China (Yunnan)
Vicia	Vicia	Hypechusa	V. tigridis Mouterde	Syria
Vicia	Vicilla	Vicilla	V. tsydenii Malyschev	Mongolia, Russia (Buryatiya)	Ervum tsydenii (Malyschev) Stank.
Vicia	Vicilla	Vicilla	V. unijuga A. Braun	P.R. China, Japan, Mongolia, Korea, Russia	Ervum unijugum (A. Braun) Alef., Lathyrus messerschmidii Franch. & Sav., Orobus lathyroides L., Vicia ohwiana Hosok.
Vicia	Vicilla	Vicilla	V. venosa (Willd. ex Link) Maxim.	P.R. China, Japan, Mongolia, Korea	Orobus venosus Willd. ex Link, Vicia deflexa Nakai, Vicia ramuliflora (Maxim.) Ohwi
Vicia	Vicilla	Vicilla	V. venulosa Boiss. & Hohen.	Asia	Vicia costata ssp. venulosa Stank., Vicia multicaulis ssp. venulosa Boiss & Hohen.
Vicia	Vicilla	Australes	V. vicina Clos	Chile	Vicia mucronata Clos, Vicia berteroana Phil., Vicia subserrata Phil., Vicia grata Phil., Vicia paposana Phil.
Vicia	Vicilla	Cracca	V. vicioides (Desf.) Cout.	West Mediterranean region	Ervum vicioides Desf., Vicia erviformis Boiss.
Vicia	Vicilla	Cracca	V. villosa Roth	Mediterranean region	Cracca bertolonii Gren. & Godr., Vicia ambigua Guss., Vicia bivonae Ser., Vicia boissieri Heldr. & Sart. ex Boiss, Vicia consentina Spreng., Vicia dasycarpa Ten., Vicia elegantissima R.J. Shuttlew., Vicia eriocarpa (Hausskn.) Halacsy, Vicia glabrescens A. Kern., Vicia godronii A.W. Hill, Vicia plumosa Martrin-Donos, Vicia polyphylla Waldst. & Kit., Vicia pseudocracca Bertol., Vicia pseudovillosa …
Vicia			V. woroschilovii N.S. Pavlova	Mongolia, Russia	Vicia japonica A. Gray ssp. pallida (Turcz.) Vorosch.
Vicia	Vicilla	Vicilla	V. wushanica Z.D. Xia	China (Gansu)
