# Supplementary material for: Systematics, biogeography, and character evolution of the legume tribe Fabeae with special focus on the middle-Atlantic island lineages
Source: BMC Evol Biol. 2012 Dec 25;12:250. doi: 10.1186/1471-2148-12-250 (PMC3547781; doi:10.1186/1471-2148-12-250)
Supplement: Additional file 2 — Table S1. Material used for phylogenetic analyses. Data for sequences used in the phylogenetic analyses: name, origin, Genbank accession number and voucher specimen for all sequenced taxa and for the sequences retrieved from Genbank. [file 1471-2148-12-250-S2.xls]

## Sheet: Sheet1
Table S1: Material
Genus	Species	Distribution	Life form	2n	Stylar hair	Stylar shape	rbcL	matK	trnSG	trnL	psbA-trnH	ITS	Species	Voucher	Origin
Lathyrus	L. alpestris (Waldst. & Kit.) Kit. ex Reichb.	Europe	perennial	14	adaxally hairy	dorsiventrally compressed	--	--	AY839476	AY839409	--	AY839341	L. alpestris (Waldst. & Kit.) Kit. ex Reichb.	S. Norton 2001
Lathyrus	L. altaicus Ledeb.	Asia	perennial	14	adaxally hairy	dorsiventrally compressed	--	--	--	--	JX505916	--	L. altaicus Ledeb.	R.R. Stewart 18523 (GH)	Pakistan (Kashmir)
Lathyrus	L. amphicarpos L.	Mediterranean	annual	14	adaxally hairy	dorsiventrally compressed	--	--	--	JX505647	--	JX506047	L. amphicarpos L.	T. Clauson s.n. (GH)	Algeria (Bou-Ismail)
Lathyrus	L. angulatus L.	Mediterranean, Macaronesia	annual	14	adaxally hairy	dorsiventrally compressed	--	JX505786	JX505522	JX505648	--	JX506048	L. angulatus L.	G. Samuelson 7241 (GH)	Morocco
Lathyrus	L. angulatus L.	Mediterranean, Macaronesia	annual	14	adaxally hairy	dorsiventrally compressed	JN661180	JX505787	JX505523	JX505649	JX505917	JX506049	L. angulatus L.	H. Schaefer 2011/68 (GH)	Canary Islands (Gran Canaria)
Lathyrus	L. annuus L.	Mediterranean	annual	14	adaxally hairy	dorsiventrally compressed	--	--	AY839525	AY839412	--	AY839344	L. annuus L.
Lathyrus	L. aphaca L.	Mediterranean, Macaronesia	annual	14	adaxally hairy	dorsiventrally compressed	--	--	JX505524	--	JX505918	--	L. aphaca L.	Polunin, Sykes & Williams 3710 (GH)	Nepal
Lathyrus	L. aphaca L.	Mediterranean, Macaronesia	annual	14	adaxally hairy	dorsiventrally compressed	--	--	JX505525	--	JX505919	JX506050	L. aphaca L.	H. Chandhuri s.n. (GH)	Pakistan
Lathyrus	L. aphaca L.	Mediterranean, Macaronesia	annual	14	adaxally hairy	dorsiventrally compressed	JX505474	--	--	JX505653	--	JX506051	L. aphaca L.	H. Schaefer 2012/25 (GH)
Lathyrus	L. aphaca L.	Mediterranean, Macaronesia	annual	14	adaxally hairy	dorsiventrally compressed	--	--	JX505528	JX505652	--	JX506054	L. aphaca L.
Lathyrus	L. aphaca L.	Mediterranean, Macaronesia	annual	14	adaxally hairy	dorsiventrally compressed	--	JX505788	JX505526	JX505650	--	JX506052	L. aphaca L.	S. Norton 1991-08
Lathyrus	L. aphaca L.	Mediterranean, Macaronesia	annual	14	adaxally hairy	dorsiventrally compressed	--	JX505789	JX505529	--	--	JX506055	L. aphaca L.	H. Schaefer 2008/81 (BM)	Portugal, Azores (Faial)
Lathyrus	L. aphaca L. var. affinis	Mediterranean, Macaronesia	annual	14	adaxally hairy	dorsiventrally compressed	--	--	JX505527	JX505651	--	JX506053	L. aphaca L. var. affinis	RBGE Living collection, from S. Norton	Turkey
Lathyrus	L. articulatus L.	West Mediterranean	annual	14	adaxally hairy	dorsiventrally compressed	--	JX505790	JX505530	JX505654	--	JX506056	L. articulatus L.	P. & J. Davis D49242 (NY)	Morocco
Lathyrus	L. articulatus L.	West Mediterranean	annual	14	adaxally hairy	dorsiventrally compressed	--	--	JX505531	JX505655	--	JX506057	L. articulatus L.	C. Asmussen (cultivated)
Lathyrus	L. articulatus L.	West Mediterranean	annual	14	adaxally hairy	dorsiventrally compressed	JN661181	JX505791	JX505532	JX505656	JX505920	JX506058	L. articulatus L.	H. Schaefer 2011/67 (GH)	Canary Islands (Gran Canaria)
Lathyrus	L. aureus (Steven) Bornm.	Caucasus Mts.	perennial	?	adaxally hairy	dorsiventrally compressed	--	--	JX505534	JX505657	--	JX506059	L. aureus (Steven) Bornm.	S. Norton 1991-122	Turkey
Lathyrus	L. aureus (Steven) Bornm.	Caucasus Mts.	perennial	?	adaxally hairy	dorsiventrally compressed	--	--	JX505533	JX505658	--	JX506060	L. aureus (Steven) Bornm.	RBGE living collection accession 19716552
Lathyrus	L. bauhinii Genty	Alps, Pyrenees, Balkan	perennial	?	adaxally hairy	dorsiventrally compressed	JX505475	--	JX505535	JX505659	--	JX506061	L. bauhinii Genty	L. Remond 623 (GH)	France
Lathyrus	L. belinensis N. Maxted & Goyder	Turkey	annual	?	adaxally hairy	dorsiventrally compressed	JX505476	JX505792	--	--	JX505921	JX506062	L. belinensis N. Maxted & Goyder	seeds from "Owl's Acre Seeds", unvouchered	Turkey
Lathyrus	L. blepharicarpus Boiss.	East Mediterranean	annual	?	adaxally hairy	dorsiventrally compressed	--	--	JX505536	JX505660	--	JX506063	L. blepharicarpus Boiss.	G. Samuelsson 4135 (NY)	Syria
Lathyrus	L. chloranthus Boiss.	Syria	annual	14	adaxally hairy	dorsiventrally compressed	--	--	--	--	--	JX506064	L. chloranthus Boiss.	K. Hammett s.n. (GH)	Syria
Lathyrus	L. cicera L.	Mediterranean	annual	14	adaxally hairy	dorsiventrally compressed	--	--	AY839518	AY839416	--	AY839348	L. cicera L.
Lathyrus	L. cirrhosus Ser.	Mediterranean	?	?	adaxally hairy	dorsiventrally compressed	HM029365	--	--	--	--	--	L. cirrhosus Ser.	LAT17	cultivated, IPK Gatersleben, Germany
Lathyrus	L. clymenum L.	Mediterranean	annual	14	adaxally hairy	dorsiventrally compressed	--	JX505793	JX505537	JX505661	--	JX506065	L. clymenum L.	C. Asmussen 1994-2	cultivated, IPK Gatersleben, Germany
Lathyrus	L. crassipes Phil. (=L. pusillus Elliot ?)	South America	perennial	?	adaxally hairy	dorsiventrally compressed	--	--	--	--	JX505922	JX506066	L. crassipes Phil. (=L. pusillus Elliot ?)	T.M. Pedersen 6557 (GH)	Paraguay
Lathyrus	L. czeczottianus Bässler	Turkey	perennial	?	adaxally hairy	dorsiventrally compressed	--	--	--	--	--	JX506067	L. czeczottianus Bässler	J. Bornmueller 14048 (GH)	Turkey, Paphlagonia (Bithynia)
Lathyrus	L. davidii Hance	Asia	perennial	14	adaxally hairy	dorsiventrally compressed	GQ436352	HM026393	AY839492	AY839418	GU396758	AY839350	L. davidii Hance
Lathyrus	L. delnorticus C. Hitchc.	North America	perennial	14	adaxally hairy	dorsiventrally compressed	--	--	--	AY839419	--	AY839351	L. delnorticus C. Hitchc.
Lathyrus	L. dielsianus Harms	Asia	perennial	?	adaxally hairy	dorsiventrally compressed	--	JX505794	--	--	JX505923	--	L. dielsianus Harms	A. Henry 6595 (GH)	P.R. China
Lathyrus	L. digitatus (M. Bieb.) Fiori	Mediterranean	perennial	14	adaxally hairy	dorsiventrally compressed	--	--	AY839514	AY839420	--	AY839352	L. digitatus (M. Bieb.) Fiori
Lathyrus	L. emodi Fritsch	Asia	perennial	?	adaxally hairy	dorsiventrally compressed	--	JX505795	--	--	--	JX506068	L. emodi Fritsch	M.N. Chaudhri & M.A. Siddiqi 1282 (GH)	Pakistan
Lathyrus	L. eucosmus Butters & St. John	North America	perennial	?	adaxally hairy	dorsiventrally compressed	--	--	--	JX505662	--	JX506069	L. eucosmus Butters & St. John	C.L. Hitchcock 19250 (GH)	USA (Arizona)
Lathyrus	L. filiformis (Lam.) J. Gay	Southern Europe	perennial	?	adaxally hairy	dorsiventrally compressed	--	--	AY839536	AY839421	--	AY839354	L. filiformis (Lam.) J. Gay
Lathyrus	L. glandulosus Broich	North America	perennial	14	adaxally hairy	dorsiventrally compressed	--	--	AY839493	AY839422	--	AY839355	L. glandulosus Broich
Lathyrus	L. gloeosperma Warb. & Eig	East Mediterranean	annual	?	adaxally hairy	dorsiventrally compressed	--	--	JX505550	JX505663	--	JX506070	L. gloeosperma Warb. & Eig	S. Norton 1996-540
Lathyrus	L. gloeosperma Warb. & Eig	East Mediterranean	annual	?	adaxally hairy	dorsiventrally compressed	--	JX505796	JX505551	JX505664	--	JX506071	L. gloeosperma Warb. & Eig	Southampton 868074	Syria
Lathyrus	L. gmelinii (Fisch. ex DC) Fritsch	P.R. China, Russia	perennial	14	adaxally hairy	dorsiventrally compressed	--	--	JX505538	JX505665	--	JX506072	L. gmelinii (Fisch. ex DC) Fritsch	Elias, Shetler & Murray 7468	Russian Federation (Altai)
Lathyrus	L. gmelinii (Fisch. ex DC) Fritsch	P.R. China, Russia	perennial	14	adaxally hairy	dorsiventrally compressed	--	--	JX505539	JX505666	--	JX506073	L. gmelinii (Fisch. ex DC) Fritsch
Lathyrus	L. gorgoni Parl.	East Mediterranean	annual	?	adaxally hairy	dorsiventrally compressed	--	--	--	--	--	JX506074	L. gorgoni Parl.	F.P. Shepard s.n. (GH)	Syria
Lathyrus	L. graminifolius (S. Watson) T.G. White	North America	perennial	14	adaxally hairy	dorsiventrally compressed	--	EU025895	--	--	--	--	L. graminifolius (S. Watson) T.G. White
Lathyrus	L. grandiflorus Sibth. & Sm.	Mediterranean	annual	?	adaxally hairy	dorsiventrally compressed	--	JX505797	JX505540	--	JX505924	JX506075	L. grandiflorus Sibth. & Sm.	J. Bornmueller 143 (GH)	Italy (Calabria)
Lathyrus	L. hallersteinii Baumg.	Romania	perennial	?	adaxally hairy	dorsiventrally compressed	--	--	--	--	--	JX506076	L. hallersteinii Baumg.	J. Doerfler s.n. (GH)	Romania (Hammersdorf)
Lathyrus	L. heterophyllus L.	Europe	perennial	14	adaxally hairy	dorsiventrally compressed	--	--	AY839532	AY839425	--	AY839358	L. heterophyllus L.
Lathyrus	L. heterophyllus L.	Europe	perennial	14	adaxally hairy	dorsiventrally compressed	--	--	JX505541	JX505667	--	JX506078	L. heterophyllus L.	C. Asmussen [13.10.93]
Lathyrus	L. hiersolymitanus Boiss.	Mediterranean	annual	?	adaxally hairy	dorsiventrally compressed	JX505477	--	JX505542	--	JX505925	JX506079	L. hiersolymitanus Boiss.	Mattatia s.n. (GH)	Israel
Lathyrus	L. hirsutus L.	Mediterranean, Macaronesia, Europe	annual	14	adaxally hairy	dorsiventrally compressed	JN661182	JX505798	--	--	JX505926	JX506080	L. hirsutus L.	H. Schaefer 2011/400 (GH)	Portugal, Azores (Faial)
Lathyrus	L. holochlorus (Piper) C.L. Hitchc.	North America	perennial	14	adaxally hairy	dorsiventrally compressed	--	--	AY839490	AY839426	--	AY839359	L. holochlorus (Piper) C.L. Hitchc.
Lathyrus	L. humilis (Ser.) Sprengel	P.R. China, Mongolia, Korea, Russia	perennial	14	adaxally hairy	dorsiventrally compressed	--	--	AY839494	AY839427	--	AY839360	L. humilis (Ser.) Sprengel
Lathyrus	L. hygrophilus Taubert	tropical Africa	annual	14	adaxally hairy	dorsiventrally compressed	--	--	--	--	--	JX506081	L. hygrophilus Taubert	D.H. Linder 2101 (GH)	D.R. Congo
Lathyrus	L. hygrophilus Taubert	tropical Africa	annual	14	adaxally hairy	dorsiventrally compressed	JX505478	--	--	--	JX505927	JX506082	L. hygrophilus Taubert	A. Whyte s.n. (GH)	Malawi
Lathyrus	L. inconspicuus L.	Asia	annual	?	adaxally hairy	dorsiventrally compressed	--	--	--	--	--	AM087145	L. inconspicuus L.	misidentified as Vicia abbreviata	Iran
Lathyrus	L. inconspicuus L.	Asia	annual	?	adaxally hairy	dorsiventrally compressed	JX505479	--	JX505543	--	JX505928	JX506083	L. inconspicuus L.	M.E.J. Coode & B.M.G. Jones 2598 (GH)	Turkey
Lathyrus	L. inconspicuus L.	Asia	annual	?	adaxally hairy	dorsiventrally compressed	--	--	--	--	--	JX506084	L. inconspicuus L.	R.R. Stewart 25471 (GH)	Pakistan (Abbotabad)
Lathyrus	L. inconspicuus L.	Asia	annual	?	adaxally hairy	dorsiventrally compressed	JX505480	--	--	--	JX505929	JX506085	L. inconspicuus L.	R.R. Steward 25771 (GH)	Pakistan
Lathyrus	L. incurvus Willd.	East Mediterranean, Asia Minor	perennial	?	adaxally hairy	dorsiventrally compressed	--	--	--	--	JX505930	JX506086	L. incurvus Willd.	J. Bornmueller 14040 (GH)	Turkey (Galatia)
Lathyrus	L. incurvus Willd.	East Mediterranean, Asia Minor	annual	?	adaxally hairy	dorsiventrally compressed	--	--	JX505544	JX505668	--	JX506087	L. incurvus Willd.	Abemucen s.n. (E)	Armenia
Lathyrus	L. japonicus Willd.	Europe, North America, Asia	perennial	14	adaxally hairy	dorsiventrally compressed	--	HM026395	AY839495	AY839428	AB611010	AY839361	L. japonicus Willd.		Japan
Lathyrus	L. japonicus Willd.	Europe, North America, Asia	perennial	14	adaxally hairy	dorsiventrally compressed	--	--	--	--	AB611012	--	L. japonicus Willd.		Japan
Lathyrus	L. japonicus Willd.	Europe, North America, Asia	perennial	14	adaxally hairy	dorsiventrally compressed	--	--	--	--	JX505931	JX506088	L. japonicus Willd.	H. Schaefer 2011/317 (GH)	USA (Massachusetts, Duxbury Bay)
Lathyrus	L. japonicus Willd.	Europe, North America, Asia	perennial	14	adaxally hairy	dorsiventrally compressed	JN661183	JX505800	JX505546	JX505669	--	JX506090	L. japonicus Willd.	D. Potter 7957 (GH)	Canada (Labrador)
Lathyrus	L. japonicus Willd. var. aleuticus	Europe, North America, Asia	perennial	14	adaxally hairy	dorsiventrally compressed	--	JX505799	JX505545	--	--	JX506089	L. japonicus Willd. var. aleuticus	E. Pobedimova & H. Mordak 5131 (GH)	Russian Federation (Siberia, Archangelsk)
Lathyrus	L. jepsonii Greene	North America	perennial	14	adaxally hairy	dorsiventrally compressed	--	--	AY839496	AY839429	--	AY839362	L. jepsonii Greene
Lathyrus	L. jordanii (Ten.) Ces. Pass. et Gib. (=L. niger?)	Mediterranean	perennial	?	adaxally hairy	dorsiventrally compressed	--	--	--	--	--	JX506091	L. jordani (Ten.) Ces. Pass. et Gib. (=L. niger?)	V. Mansi 1876 (GH)	Italy
Lathyrus	L. komarovii Ohwi	P.R. China, Russia	perennial	14	adaxally hairy	dorsiventrally compressed	--	--	AY839478	AY839430	--	AY839363	L. komarovii Ohwi
Lathyrus	L. laetiflorus Greene	North America	perennial	?	adaxally hairy	dorsiventrally compressed	--	--	--	JX505670	--	JX506092	L. laetiflorus Greene	M.E. Jones s.n. (GH)	USA (California)
Lathyrus	L. laevigatus (Waldst. & Kit.) Gren.	Eastern Europe	perennial	14	adaxally hairy	dorsiventrally compressed	--	--	AY839497	AY839431	--	AY839364	L. laevigatus (Waldst. & Kit.) Gren.
Lathyrus	L. laevigatus (Waldst. & Kit.) Gren.	Eastern Europe	perennial	14	adaxally hairy	dorsiventrally compressed	JX505481	--	JX505547	--	JX505932	JX506093	L. laevigatus (Waldst. & Kit.) Gren.	Jabornegg 2402 (GH)	Austria
Lathyrus	L. lanszwertii Kellogg	North America	perennial	?	adaxally hairy	dorsiventrally compressed	--	EU025896	--	AY839433	--	AY839366	L. lanszwertii Kellogg
Lathyrus	L. latifolius L.	Europe	perennial	14	adaxally hairy	dorsiventrally compressed	HM029359	AF522085	--	--	--	AF335219, AF335220	L. latifolius L.
Lathyrus	L. laxiflorus (Desf.) Kuntze	Mediterranean, Asia	perennial	14	adaxally hairy	dorsiventrally compressed	--	--	AY839482	AY839434	--	AY839367	L. laxiflorus (Desf.) Kuntze
Lathyrus	L. laxiflorus (Desf.) Kuntze	Mediterranean, Asia	perennial	14	adaxally hairy	dorsiventrally compressed	--	--	--	--	JX505933	JX506094	L. laxiflorus (Desf.) Kuntze	A. Radzhi 5929 (GH)	Russian Federation (Daghestan)
Lathyrus	L. laxiflorus (Desf.) Kuntze	Mediterranean, Asia	perennial	14	adaxally hairy	dorsiventrally compressed	--	--	--	--	--	JX506095	L. laxiflorus (Desf.) Kuntze	Tamandjeff s.n. (GH)	Bulgaria
Lathyrus	L. linifolius (Reichard) Bässler	Europe	perennial	14	adaxally hairy	dorsiventrally compressed	--	--	AY839477	AY839435	--	AY839368	L. linifolius (Reichard) Bässler
Lathyrus	L. linnaei Rouy	Asia	perennial	14	adaxally hairy	dorsiventrally compressed	--	JX505801	--	--	JX505934	JX506096	L. linnaei Rouy	F.N. Meyer 748 (GH)	Siberia
Lathyrus	L. littoralis (Nutt.) Endl.	Canada, USA	perennial	?	adaxally hairy	dorsiventrally compressed	--	--	AY839500	AY839436	--	AY839369	L. littoralis (Nutt.) Endl.
Lathyrus	L. longipes Phil. (=L. magellanicus ?)	South America	perennial	?	adaxally hairy	dorsiventrally compressed	--	--	--	--	--	JX506097	L. longipes Phil. (=L. magellanicus ?)	Schreiter 7115 (GH)	Argentina (Tucuman)
Lathyrus	L. luteus Baker (=L. emodi Fritsch ?)	Asia	perennial	?	adaxally hairy	dorsiventrally compressed	--	JX505802	--	--	JX505935	JX506098	L. luteus Baker (=L. emodi Fritsch ?)	W. Koelz 9363 (GH)	India
Lathyrus	L. lycius Boiss. & Heldr.	East Mediterranean	annual	?	adaxally hairy	dorsiventrally compressed	--	--	--	--	--	JX506099	L. lycius Boiss. & Heldr.	Girouin s.n. (GH)	Turkey (Cilicia, Anamour)
Lathyrus	L. macrostachys Vogel	South America	perennial	?	adaxally hairy	dorsiventrally compressed	--	--	--	--	JX505936	--	L. macrostachys Vogel	G. Seijo 1253 (GH)	Argentina
Lathyrus	L. magellanicus Lam.	South America	perennial	14	adaxally hairy	dorsiventrally compressed	--	--	AY839485	AY839438	--	AY839371	L. magellanicus Lam.
Lathyrus	L. magellanicus Lam.	South America	perennial	14	adaxally hairy	dorsiventrally compressed	--	--	--	--	JX505937	JX506101	L. magellanicus Lam.	C.W. Penland & R.H. Summers 606 (GH)	Ecuador
Lathyrus	L. magellanicus Lam.	South America	perennial	14	adaxally hairy	dorsiventrally compressed	--	--	--	--	JX505938	JX506102	L. magellanicus Lam.	Pisano & Dollenz 4506 (GH)	Argentina (Tierra del Fuego)
Lathyrus	L. meridensis Pittier	Colombia	perennial	?	adaxally hairy	dorsiventrally compressed	--	--	--	--	JX505939	JX506103	L. meridensis Pittier	S. Galen Smith et al. 1093 (GH)	Colombia
Lathyrus	L. mulkak Lipsky	Asia	annual	?	adaxally hairy	dorsiventrally compressed	--	--	JX505548	--	JX505940	JX506105	L. mulkak Lipsky	A. Regel s.n. (GH)	Turkestan
Lathyrus	L. multiceps D. Clos	Chile	perennial	14	adaxally hairy	dorsiventrally compressed	--	--	AY839484	AY839437	--	AY839370	L. multiceps D. Clos
Lathyrus	L. nervosus Lam.	South America	perennial	14	adaxally hairy	dorsiventrally compressed	--	--	AY839486	AY839439	--	AY839372	L. nervosus Lam.
Lathyrus	L. nervosus Lam.	South America	perennial	14	adaxally hairy	dorsiventrally compressed	JX505482	JX505803	--	--	JX505941	JX506106	L. nervosus Lam.	seeds bought from "Owl's Acre Seeds", unvouchered	Argentina
Lathyrus	L. neurolobus Boiss. & Heldr.	Greece (Crete)	perennial	14	adaxally hairy	dorsiventrally compressed	--	JX505804	--	JX505672	--	JX506107	L. neurolobus Boiss. & Heldr.	S. Norton 1992,225	Greece, Crete
Lathyrus	L. neurolobus Boiss. & Heldr.	Greece (Crete)	perennial	14	adaxally hairy	dorsiventrally compressed	--	--	JX505549	JX505673	--	JX506108	L. neurolobus Boiss. & Heldr.	C. Asmussen 1994-21(1)	Greece, Crete
Lathyrus	L. nevadensis S. Watson	Canada, USA	perennial	28	adaxally hairy	dorsiventrally compressed	--	--	AY839501	AY839441	--	AY839374	L. nevadensis S. Watson
Lathyrus	L. niger (L.) Bernh.	Europe	perennial	14	adaxally hairy	dorsiventrally compressed	--	--	AY839488	AY839442	--	--	L. niger (L.) Bernh.
Lathyrus	L. nissolia L.	Southern Europe, Asia	annual	14	adaxally hairy	dorsiventrally compressed	--	JX505805	JX505552	JX505674	--	JX506109	L. nissolia L.	C. Asmussen 1994-22
Lathyrus	L. ochroleucus Hook.	Canada	perennial	14	adaxally hairy	dorsiventrally compressed	--	JX505806	--	--	JX505942	JX506110	L. ochroleucus Hook.	V.L. Harms & R.A. Wright 28011 (GH)	Canada
Lathyrus	L. ochrus (L.) DC.	Canary Islands	annual	14	adaxally hairy	dorsiventrally compressed	JN661184	JX505807	TBA	JX505675	JX505943	JX506111	L. ochrus (L.) DC.	H. Schaefer 2011/69 (GH)	Canary Islands (Gran Canaria)
Lathyrus	L. odoratus L.	Italy (Sicily)	annual	14	adaxally hairy	dorsiventrally compressed	--	--	AY839533	AY839474	--	AY839377	L. odoratus L.
Lathyrus	L. pallescens (M. Bieb.) K. Koch	Caucasus Mts.	perennial	?	adaxally hairy	dorsiventrally compressed	--	--	AY839515	AY839445	--	AY839378	L. pallescens (M. Bieb.) K. Koch
Lathyrus	L. palustris L.	Eurasia, North America	perennial	42	adaxally hairy	dorsiventrally compressed	JN890637	HM026396	AY839502	AY839446	--	AY839379	L. palustris L.
Lathyrus	L. palustris L.	Eurasia, North America	perennial	42	adaxally hairy	dorsiventrally compressed	--	--	JX505553	JX505676	--	JX506112	L. palustris L.	C. Asmussen 1994-44	France
Lathyrus	L. pannonicus (Jacq.) Garcke	Europe	perennial	14	adaxally hairy	dorsiventrally compressed	--	JX505808	JX505554	JX505677	--	JX506113	L. pannonicus (Jacq.) Garcke	N. Stojanoff s.n. (GH)	Bulgaria
Lathyrus	L. pannonicus (Jacq.) Garcke	Europe	perennial	14	adaxally hairy	dorsiventrally compressed	--	--	JX505555	--	--	--	L. pannonicus (Jacq.) Garcke	G. Kenicer 77	Hungary
Lathyrus	L. paranensis Burkart	South America	perennial	?	adaxally hairy	dorsiventrally compressed	--	--	--	--	JX505944	JX506114	L. paranensis Burkart	M. Arbo et al. 6824 (GH)	Argentina
Lathyrus	L. parodii Burkart	South America	perennial	?	adaxally hairy	dorsiventrally compressed	--	--	--	--	JX505945	JX506115	L. parodii Burkart	P.A. Munz 15457 (GH)	Argentina
Lathyrus	L. parvifolius S. Watson	Mexico	?	?	adaxally hairy	dorsiventrally compressed	--	--	--	--	JX505946	JX506116	L. parvifolius S. Watson	C.H. & M.T. Mueller 330 (GH)	Mexico
Lathyrus	L. pauciflorus Fern.	North America	perennial	?	adaxally hairy	dorsiventrally compressed	--	JX505809	JX505556	JX505678	--	JX506117	L. pauciflorus Fern.	M. Ownbey 3186 (GH)	USA (Washington)
Lathyrus	L. pilosus Cham.	Asia	perennial	42	adaxally hairy	dorsiventrally compressed	--	HM026396	JX505557	JX505679	--	JX506118	L. pilosus Cham.	Lee 10622 (IUI)	South Korea
Lathyrus	L. pilosus Cham.	Asia	perennial	42	adaxally hairy	dorsiventrally compressed	--	--	JX505558	JX505680	--	JX506119	L. pilosus Cham.	G. Kenicer 61 (E)	Japan
Lathyrus	L. pisiformis L.	Europe, Northern Asia	perennial	14	adaxally hairy	dorsiventrally compressed	--	--	AY839491	AY839450	--	AY839382	L. pisiformis L.
Lathyrus	L. polymorphus Nutt.	North America	perennial	?	adaxally hairy	dorsiventrally compressed	--	--	--	JX505681	--	JX506120	L. polymorphus Nutt.	R.F. Thorne & P.C. Everett (GH)	USA (California)
Lathyrus	L. polyphyllus Nutt.	North America	perennial	14	adaxally hairy	dorsiventrally compressed	--	--	AY839505	AY839449	--	AY839383	L. polyphyllus Nutt.
Lathyrus	L. pratensis L.	Europe, Asia	perennial	14 or 28	adaxally hairy	dorsiventrally compressed	--	--	--	--	FJ395489	--	L. pratensis L.	BM000954775	United Kingdom
Lathyrus	L. pratensis L.	Europe, Asia	perennial	14 or 28	adaxally hairy	dorsiventrally compressed	--	--	--	--	--	JX506121	L. pratensis L.	M. Shah & D. Khan 2108 (GH)	Pakistan
Lathyrus	L. pratensis L.	Europe, Asia	perennial	14 or 28	adaxally hairy	dorsiventrally compressed	JN661185	JX505810	JX505559	JX505682	JX505947	JX506122	L. pratensis L.	H. Schaefer 2011/214 (GH)	Germany (Bavaria, Tegernsee)
Lathyrus	L. pratensis L.	Europe, Asia	perennial	14 or 28	adaxally hairy	dorsiventrally compressed	--	JX505811	--	JX505683	--	JX506123	L. pratensis L.	C. Asmussen 1994-47	Denmark
Lathyrus	L. pratensis L.	Europe, Asia	perennial	14 or 28	adaxally hairy	dorsiventrally compressed	--	--	JX505560	JX505684	--	JX506124	L. pratensis L.	G. Kenicer 228	Great Britain, Scotland
Lathyrus	L. pterocaulos Phil. (=L. magellanicus ?)	South America	perennial	?	adaxally hairy	dorsiventrally compressed	--	--	--	--	JX505948	JX506125	L. pterocaulos Phil. (=L. magellanicus ?)	F.W. Hunnewell 16030 (GH)	Argentina
Lathyrus	L. pubescens Hook. & Arn.	South America	perennial	14	adaxally hairy	dorsiventrally compressed	--	--	--	AY839452	--	AY839385	L. pubescens Hook. & Arn.
Lathyrus	L. pubescens Hook. & Arn.	South America	perennial	14	adaxally hairy	dorsiventrally compressed	JX505483	JX505812	--	--	JX505949	JX506126	L. pubescens Hook. & Arn.	seeds bought from "Owl's Acre Seeds", unvouchered	Argentina
Lathyrus	L. pulcher	Mediterranean	perennial	14	adaxally hairy	dorsiventrally compressed	--	--	--	--	--	JX506127	L. pulcher	Bourgeau 980 (GH)	Spain
Lathyrus	L. pusillus Elliott	North America	annual	14	adaxally hairy	dorsiventrally compressed	--	JX505813	--	--	--	JX506128	L. pusillus Elliott	R. Kral 45285 (GH)	USA (Alabama)
Lathyrus	L. quinquenervius (Miq.) Litv.	P.R. China, Japan, Korea, Russia	perennial	14	adaxally hairy	dorsiventrally compressed	--	JX505814	JX505561	JX505685	JX505950	JX506129	L. quinquenervius (Miq.) Litv.	collector unknown (GH)	Russian Federation (Mandchuria)
Lathyrus	L. quinquenervius (Miq.) Litv.	P.R. China, Japan, Korea, Russia	perennial	14	adaxally hairy	dorsiventrally compressed	--	--	JX505562	JX505686	--	JX506130	L. quinquenervius (Miq.) Litv.	Lee 2	South Korea
Lathyrus	L. rigidus T. White	North America	perennial	?	adaxally hairy	dorsiventrally compressed	--	--	AY839506	AY839454	--	AY839387	L. rigidus T. White
Lathyrus	L. roseus Steven	Caucasus Mts.	perennial	14	adaxally hairy	dorsiventrally compressed	--	JX505815	JX505563	JX505687	JX505951	JX506131	L. roseus Steven	M. Oganesian et al. s.n. (NY)	Armenia
Lathyrus	L. rotundifolius Willd.	Mediterranean, Asia	perennial	14	adaxally hairy	dorsiventrally compressed	--	--	AY839535	AY839455	--	AY839388	L. rotundifolius Willd.
Lathyrus	L. rotundifolius Willd.	Mediterranean, Asia	perennial	14	adaxally hairy	dorsiventrally compressed	--	--	JX505564	JX505688	JX505952	JX506132	L. rotundifolius Willd.	seeds bought from "Owl's Acre Seeds", unvouchered	Iran
Lathyrus	L. rotundifolius Willd.	Mediterranean, Asia	perennial	14	adaxally hairy	dorsiventrally compressed	--	JX505816	JX505565	JX505689	--	JX506133	L. rotundifolius Willd.	M Oganesian et al. 08-0211 (NY)	Armenia
Lathyrus	L. rotundifolius Willd.	Mediterranean, Asia	perennial	14	adaxally hairy	dorsiventrally compressed	--	--	JX505566	JX505690	--	JX506134	L. rotundifolius Willd.	S. Norton 2000443	Turkey
Lathyrus	L. rotundifolius Willd. var. miniatus	Mediterranean	perennial	14	adaxally hairy	dorsiventrally compressed	--	--	--	JX505671	--	JX506104	L. rotundifolius Willd. var. miniatus	S. Norton 1995-476
Lathyrus	L. rotundifolius Willd. var. undulatus	Mediterranean, Asia	perennial	14	adaxally hairy	dorsiventrally compressed	--	--	--	JX505703	--	JX506152	L. rotundifolius Willd. var. undulatus	S. Norton s.n.	Turkey
Lathyrus	L. sativus L.	Europe, North Africa, Asia	annual	14	adaxally hairy	dorsiventrally compressed	NC014063	AF522086	AY839517	AY839456	--	AY839389	L. sativus L.	unvouchered	cultivated
Lathyrus	L. saxatilis (Vent.) Vis.	Europe, Asia	annual	14	adaxally hairy	dorsiventrally compressed	--	--	--	JX505691	JX505953	JX506135	L. saxatilis (Vent.) Vis.	V. Finn s.n. (GH)	Russian Federation
Lathyrus	L. saxatilis (Vent.) Vis.	Europe	annual	14	adaxally hairy	dorsiventrally compressed	--	JX505817	--	JX505692	--	JX506136	L. saxatilis (Vent.) Vis.
Lathyrus	L. sessilifolius Ten.	South America	perennial	?	adaxally hairy	dorsiventrally compressed	--	--	AY839487	AY839457	--	AY839390	L. sessilifolius Ten.
Lathyrus	L. setifolius L.	Southern Europe	annual	14	adaxally hairy	dorsiventrally compressed	--	JX505818	JX505567	JX505693	JX505954	JX506137	L. setifolius L.	A.S. Pease 8958 (GH)	Greece (Cnidos)
Lathyrus	L. setifolius L.	Southern Europe	annual	14	adaxally hairy	dorsiventrally compressed	--	--	JX505568	JX505694	--	JX506138	L. setifolius L.	H. Ross 331 (GH)	Italy (Sicily)
Lathyrus	L. spathulatus Celak.	Asia Minor	perennial	?	adaxally hairy	dorsiventrally compressed	--	--	JX505569	JX505695	--	JX506139	L. spathulatus Celak.	H. Ern. s.n. (E)	Turkey
Lathyrus	L. spec.	Mexico	?	?	adaxally hairy	dorsiventrally compressed	--	--	--	--	JX505955	JX506140	L. spec.	I.M. Johnston & C.H. Muller 585 (GH)	Mexico
Lathyrus	L. sphaericus Retz.	Mediterranean, Asia	annual	14	adaxally hairy	dorsiventrally compressed	--	--	AY839512	AY839461	--	AY839393	L. sphaericus Retz.
Lathyrus	L. sphaericus Retz.	Mediterranean, Asia	annual	14	adaxally hairy	dorsiventrally compressed	--	JX505819	JX505570	JX505696	--	--	L. sphaericus Retz.	M. Shah & D. Khan 607 (GH)	Pakistan
Lathyrus	L. sphaericus Retz.	Mediterranean, Asia	annual	14	adaxally hairy	dorsiventrally compressed	JN661186	JX505820	JX505571	--	JX505956	JX506141	L. sphaericus Retz.	H. Schaefer 2011/72 (GH)	Canary Islands (Gran Canaria)
Lathyrus	L. splendens Kellogg	North America	perennial	?	adaxally hairy	dorsiventrally compressed	--	--	AY839507	AY839462	--	AY839395	L. splendens Kellogg
Lathyrus	L. strictus Nutt. (=L. laetiflorus ?)	Mexico	perennial	?	adaxally hairy	dorsiventrally compressed	--	--	--	--	JX505957	JX506142	L. strictus Nutt. (=L. laetiflorus ?)	R.L. Dressler 479 (GH)	Mexico
Lathyrus	L. subandinus Phil.	South America	perennial	?	adaxally hairy	dorsiventrally compressed	--	--	AY839483	AY839463	--	AY839396	L. subandinus Phil.
Lathyrus	L. subandinus Phil.	South America	perennial	?	adaxally hairy	dorsiventrally compressed	--	--	--	--	JX505958	JX506143	L. subandinus Phil.	P.C. Hutchinson 164 (GH)	Chile
Lathyrus	L. sulphureus W.H. Brewer ex A. Gray	North America	perennial	?	adaxally hairy	dorsiventrally compressed	--	--	AY8395508	AY839464	--	AY839397	L. sulphureus W.H. Brewer ex A. Gray
Lathyrus	L. sylvestris L.	Europe	perennial	14	adaxally hairy	dorsiventrally compressed	--	--	JX505572	JX505697	--	JX506144	L. sylvestris L.	H. Schaefer 2011/522 (GH)	Germany (Bavaria)
Lathyrus	L. sylvestris L.	Europe	perennial	14	adaxally hairy	dorsiventrally compressed	--	--	JX505573	JX505698	--	JX506145	L. sylvestris L.	C. Asmussen 1994-16
Lathyrus	L. tingitanus L.	Mediterranean, Macaronesia	annual	14	adaxally hairy	dorsiventrally compressed	--	--	AY839519	AY839466	--	AY839399	L. tingitanus L.	C. Asmussen 1994-17
Lathyrus	L. tingitanus L.	Mediterranean, Macaronesia	annual	14	adaxally hairy	dorsiventrally compressed	--	JX505821	--	--	--	JX506146	L. tingitanus L.	H. Schaefer 2012/12 (GH)	Portugal, Azores (Santa Maria)
Lathyrus	L. tingitanus L.	Mediterranean, Macaronesia	annual	14	adaxally hairy	dorsiventrally compressed	JN661187	JX505822	JX505574	JX505699	JX505959	JX506147	L. tingitanus L.	H. Schaefer 2011/66 (GH)	Canary Islands (Gran Canaria)
Lathyrus	L. torreyi A. Gray	North America	perennial	?	adaxally hairy	dorsiventrally compressed	--	--	JX505575	JX505700	--	JX506148	L. torreyi A. Gray	C.L. Hitchcock 19084 (GH)	USA (California)
Lathyrus	L. transsylvanicus (Spreng.) Rchb. f.	Eastern central Europe	perennial	?	adaxally hairy	dorsiventrally compressed	--	--	AY839509	AY839467	--	AY839400	L. transsylvanicus (Spreng.) Rchb. f.
Lathyrus	L. tuberosus L.	Europe, Mediterranean	perennial	14	adaxally hairy	dorsiventrally compressed	JN661188	--	JX505576	JX505701	--	JX506149	L. tuberosus L.	H. Schaefer 2011/402 (GH)
Lathyrus	L. tuberosus L.	Europe, Mediterranean	perennial	14	adaxally hairy	dorsiventrally compressed	--	--	JX505577	JX505702	--	JX506150	L. tuberosus L.	C. Asmussen 1994-18
Lathyrus	L. tukhenensis	Turkey	perennial	?	adaxally hairy	dorsiventrally compressed	--	--	JX505578	--	JX505960	JX506151	L. tukhenensis	R. Goerz 375 (GH)	Turkey
Lathyrus	L. vaniotii H. Lév.	Asia	perennial	?	adaxally hairy	dorsiventrally compressed	--	HM026398	AY839511	AY839469	--	AY839402	L. vaniotii H. Lév.
Lathyrus	L. venetus (Mill.) Wohlf.	Russia	perennial	?	adaxally hairy	dorsiventrally compressed	--	--	JX505579	--	--	JX506153	L. venetus (Mill.) Wohlf.	A.I. Vanstein & G.P. Simonov s.n. (GH)	Moldova
Lathyrus	L. venosus Muhl. ex Willd.	North America	perennial	28	adaxally hairy	dorsiventrally compressed	JX505484	JX505823	JX505580	JX505704	JX505961	JX506154	L. venosus Muhl. ex Willd.	E.W. Wood et al. 4952 (GH)	USA
Lathyrus	L. venosus Muhl. ex Willd.	North America	perennial	28	adaxally hairy	dorsiventrally compressed	--	--	--	JX505705	--	--	L. venosus Muhl. ex Willd.	R.S. Freer 2175 (GH)	USA (Virginia)
Lathyrus	L. vernus (L.) Bernh.	Europe, Asia	perennial	14	adaxally hairy	dorsiventrally compressed	--	--	AY839479	AY839471	--	AY839403	L. vernus (L.) Bernh.	Asmussen & Liston (OSU)
Lathyrus	L. vernus (L.) Bernh.	Europe, Asia	perennial	14	adaxally hairy	dorsiventrally compressed	--	--	JX505581	JX505706	--	JX506155	L. vernus (L.) Bernh.	H. Schaefer 2011/524 (GH)	Germany (Bavaria)
Lathyrus	L. vestitus Nutt.	North America	perennial	14	adaxally hairy	dorsiventrally compressed	--	AF522088	AY839510	AY839472	--	AY839405	L. vestitus Nutt.
Lathyrus	L. zionis C.L. Hitchc.	North America	perennial	?	adaxally hairy	dorsiventrally compressed	--	JX505824	JX505582	JX505707	--	JX506156	L. zionis C.L. Hitchc.	A. Cronquist 9017 (GH)	USA (Utah)
Lens	Lens culinaris Medik.	Asia Minor	annual	14	adaxally hairy	dorsiventrally compressed	JN661189	JX505825	JX505583	JX505708	JX505962	JX506157	Lens culinaris Medik.	unvouchered	store bought
Lens	Lens cyanea Alef.	Iran	annual		adaxally hairy	dorsiventrally compressed	--	--	AB546822	AB546806	--	AB546790	Lens cyanea Alef.
Lens	Lens ervoides (Brign.) Grande	Southern Europe	annual	14	adaxally hairy	dorsiventrally compressed	--	AF522089	AB546823	AB546807	--	EU224444	Lens ervoides (Brign.) Grande
Lens	Lens lamottei Czefr.	West Mediterranean	annual		adaxally hairy	dorsiventrally compressed	--	--	--	--	--	AF432168	Lens lamottei Czefr.
Lens	Lens nigricans Webb. & Berthel.	Mediterranean, Asia Minor	annual	14	adaxally hairy	dorsiventrally compressed	JX505485	--	JX505584	--	JX505963	JX506158	Lens nigricans Webb. & Berthel.	A. Charpin & W. Greuter 8317 (GH)	France
Lens	Lens odemensis Ladiz.	Greece, Israel, Turkey	annual	14	adaxally hairy	dorsiventrally compressed	--	--	--	--	--	AJ441063	Lens odemensis Ladiz.
Lens	Lens orientalis Popow	Russia	annual	14	adaxally hairy	dorsiventrally compressed	--	--	--	--	JX505964	--	Lens orientalis Popow	collector unknown (GH)	Russian Federation
Lens	Lens tomentosus Ladiz.	Turkey	annual	14	adaxally hairy	dorsiventrally compressed	--	--	--	--	--	AJ441061	Lens tomentosus Ladiz.
Medicago	M. polymorpha L.	Mediterranean	annual	?	?	?	JX505486	JX505826	--	--	--	--	M. polymorpha L.	H. Schaefer 2012/19 (GH)	Portugal, Azores (Santa Maria)
Melilotus	M. indicus L.	Mediterranean	annual	16	glabrous	?	JX505487	JX505827	--	--	--	--	M. indicus L.	H. Schaefer 2012/20 (GH)	Portugal, Azores (Santa Maria)
Ononis	O. natrix L.	Mediterranean	perennial	32	?	?	--	AF522114	--	--	--	--	O. natrix L.
Pisum	P. elatius M. Bieb.	Mediterranean, Asia Minor	annual	14	adaxally hairy	folded longitudinally	--	--	--	--	FR856872	AY143453	P. elatius M. Bieb.
Pisum	P. elatius M. Bieb.	Mediterranean, Asia Minor	annual	14	adaxally hairy	folded longitudinally	--	--	--	--	--	AY143446	P. elatius M. Bieb.
Pisum	P. elatius M. Bieb.	Mediterranean, Asia Minor	annual	14	adaxally hairy	folded longitudinally	--	--	--	--	--	AY143450	P. elatius M. Bieb.
Pisum	P. elatius M. Bieb.	Mediterranean, Asia Minor	annual	14	adaxally hairy	folded longitudinally	--	--	--	--	--	AY143442	P. elatius M. Bieb.
Pisum	P. elatius M. Bieb.	Mediterranean, Asia Minor	annual	14	adaxally hairy	folded longitudinally	--	--	--	--	JX505965	JX506159	P. elatius M. Bieb.	W.N. Koelz 17499 (GH)	Iran
Pisum	P. fulvum Sibth. & Sm.	Mediterranean, Asia Minor	annual	14	adaxally hairy	folded longitudinally	--	--	AB546819	AB546803	FR856875	AY143451	P. fulvum Sibth. & Sm.
Pisum	P. humile Mill.	Israel	annual	14	adaxally hairy	folded longitudinally	--	--	--	--	JX505966	JX506160	P. humile Mill.	J.D. Angelis & I. Amdursky 544 (GH)	Israel (Negev)
Pisum	P. sativum L.	Asia Minor	annual	14	adaxally hairy	folded longitudinally	--	JX505828	JX505585	JX505709	--	JX506161	P. sativum L.	G. Kenicer 65	Japan (cultivated)
Pisum	P. sativum L. ssp. abyssinicum	North Africa	annual	14	adaxally hairy	folded longitudinally	--	--	--	--	FR856867	AY143444	P. sativum L. ssp. abyssinicum
Pisum	P. sativum L. ssp. abyssinicum	North Africa	annual	14	adaxally hairy	folded longitudinally	--	--	--	--	--	AY143441	P. sativum L. ssp. abyssinicum
Pisum	P. sativum L. ssp. abyssinicum	North Africa	annual	14	adaxally hairy	folded longitudinally	--	--	--	--	--	AY143468	P. sativum L. ssp. abyssinicum
Pisum	P. sativum L. ssp. arvense	Mediterranean, Asia Minor	annual	14	adaxally hairy	folded longitudinally	--	--	--	--	--	AY143465	P. sativum L. ssp. arvense
Pisum	P. sativum L. ssp. pumilio	Mediterranean, Asia Minor	annual	14	adaxally hairy	folded longitudinally	--	--	--	--	--	AY143475	P. sativum L. ssp. pumilio
Pisum	P. sativum L. ssp. sativum	Asia Minor	annual	14	adaxally hairy	folded longitudinally	--	--	--	--	--	AY143482	P. sativum L. ssp. sativum
Pisum	P. sativum L. ssp. sativum	Asia Minor	annual	14	adaxally hairy	folded longitudinally	JN661190	JX505829	JX505586	JX505710	JX505967	JX506162	P. sativum L. ssp. sativum	unvouchered
Pisum	P. sativum L. var. choresmicum	Asia	annual	14	adaxally hairy	folded longitudinally	--	--	--	--	--	AY143464	P. sativum L. var. choresmicum
Pisum	P. sativum L. var. ponderosum	Asia Minor	annual	14	adaxally hairy	folded longitudinally	--	--	--	--	--	AY143483	P. sativum L. var. ponderosum
Pisum	P. sativum L. var. tibetanicum	Asia	annual	14	adaxally hairy	folded longitudinally	--	--	--	--	--	AY143478	P. sativum L. var. tibetanicum
Trifolium	T. angustifolium L.	Mediterranean	annual	16	?	?	HM850408	HM851148	--	--	--	DQ312200	T. angustifolium L.
Trifolium	T. campestre L.	Europe, Mediterranean, Macaronesia, Asia	annual	?	?	?	JX505488	--	--	--	--	--	T. campestre L.	H. Schaefer 2012/07 (GH)	Portugal, Azores (Santa Maria)
Trifolium	T. dubium Sibth.	Europe, Mediterranean, Macaronesia, Asia	annual	?	?	?	JX505489	JX505830	--	--	--	JX506163	T. dubium Sibth.	H. Schaefer 2012/22 (GH)	Portugal, Azores (Santa Maria)
Trifolium	T. pratense L.	Europe, Mediterranean, Macaronesia, Asia	perennial	14	?	?	--	--	--	--	--	DQ312138	T. pratense L.
Trifolium	T. glomeratum L.	Europe, Mediterranean, Macaronesia, Asia	annual	?	?	?	JX505490	JX505831	--	--	--	JX506164	T. glomeratum L.	H. Schaefer 2012/09 (GH)	Portugal, Azores (Santa Maria)
Vavilovia	Vavilovia aucheri Fed.	Caucasus Mts., Asia Minor	perennial	14	adaxally hairy	folded longitudinally	--	--	--	--	JX505968	--	Vavilovia aucheri Fed.	B. Balansa s.n. (GH)	Turkey (Taurus, Boulgarussaden)
Vavilovia	Vavilovia formosa (Steven) Fed.	Caucasus Mts., Asia Minor	perennial	14	adaxally hairy	folded longitudinally	--	--	AB546826	AB546810	--	AB546794	Vavilovia formosa (Steven) Fed.	Tarbiat Modares Univ. Plant coll. 2008-1
Vavilovia	Vavilovia formosa (Steven) Fed.	Caucasus Mts., Asia Minor	perennial	14	adaxally hairy	folded longitudinally	JX505491	--	--	--	JX505969	JX506165	Vavilovia formosa (Steven) Fed.	A. Takhtadzhian & S. Czerepanov 4130 (GH)	Nakhichevan Autonomous Republic within the Republic of Azerbaijan
Vavilovia	Vavilovia formosa (Steven) Fed.	Caucasus Mts., Asia Minor	perennial	14	adaxally hairy	folded longitudinally	--	JX505832	--	JX505711	--	JX506166	Vavilovia formosa (Steven) Fed.	Darrah 389	Turkey
Vicia	V. abbreviata Fisch. ex Spreng.	Asia	perennial	14	evenly hairy	dorsiventrally compressed	JX505492	JX505833	--	--	--	JX506167	V. abbreviata Fisch. ex Spreng.	S. Charkovicz s.n. (GH)	Russian Federation (South Ossetia)
Vicia	V. acutifolia Elliott	North America	perennial	14	evenly hairy	laterally compressed	JX505493	JX505834	JX505587	--	JX505970	JX506168	V. acutifolia Elliott	D.S. Correll 44815 (GH)	Bahamas
Vicia	V. acutifolia Elliott	North America	perennial	14	evenly hairy	laterally compressed	--	--	--	JX505712	JX505971	JX506169	V. acutifolia Elliott	K.E. Rogers 2814A (GH)	USA (Florida)
Vicia	V. aintabensis Boiss. & Hausskn.	East Mediterranean	annual	14	abaxially hairy	dorsiventrally compressed	--	--	--	--	--	AJ566207	V. aintabensis Boiss. & Hausskn.
Vicia	V. alpestris Steven	Russia	perennial	14 or 42	evenly hairy	laterally compressed	JX505494	--	--	JX505713	JX505972	JX506170	V. alpestris Steven	V. Prima s.n. (GH)
Vicia	V. altissima Desf.	Mediterranean	perennial	?	abaxially hairy	dorsiventrally compressed	--	--	--	--	--	JX506171	V. altissima Desf.	J. Lambinon 80 (M)	France (Corse)
Vicia	V. americana Muhl. ex Willd.	North America	perennial	14	abaxially hairy	dorsiventrally compressed	--	--	--	--	--	DQ351834	V. americana Muhl. ex Willd.
Vicia	V. americana Muhl. ex Willd.	North America	perennial	14	abaxially hairy	dorsiventrally compressed	--	--	--	--	--	HM470633	V. americana Muhl. ex Willd.
Vicia	V. americana Muhl. ex Willd.	North America	perennial	14	abaxially hairy	dorsiventrally compressed	JX505495	--	--	--	JX505973	JX506172	V. americana Muhl. ex Willd.	F.W. Eastham 1961 (GH)	Canada (Botanie Bay)
Vicia	V. americana Muhl. ex Willd.	North America	perennial	14	abaxially hairy	dorsiventrally compressed	--	JX505835	--	JX505714	JX505974	JX506173	V. americana Muhl. ex Willd.	A. & R.A. Nelson s.n. (GH)	USA (Alaska)
Vicia	V. amoena Fisch. ex Ser.	P.R. China, Japan, Kazakhstan, Russia, Korea	perennial	24	evenly hairy	dorsiventrally compressed	--	HM026399	--	--	--	GU217603	V. amoena Fisch. ex Ser.
Vicia	V. amphicarpa Dorthes	Mediterranean	annual	10 or 12	abaxially hairy	dorsiventrally compressed	JN661191	--	JX505588	--	--	JX506174	V. amphicarpa Dorthes	M.J.E. Coode & B.M.G. Jones 1041 (GH)	Turkey
Vicia	V. amurensis Oett.	P.R. China, Japan, Kazakhstan, Russia, Korea	perennial	12	abaxially hairy	terete	--	--	--	--	--	JQ309789	V. amurensis Oett.		Mongolia
Vicia	V. amurensis Oett.	P.R. China, Japan, Kazakhstan, Russia, Korea	perennial	12	abaxially hairy	terete	--	JX505836	--	JX505715	--	JX506175	V. amurensis Oett.	M. Togashi 549 (GH)	Japan (Honshu)
Vicia	V. anatolica Turrill	Turkey (Anatolia)	annual	10 or 12	abaxially hairy	dorsiventrally compressed	--	--	--	--	--	JX506176	V. anatolica Turrill	N. Maxted et al. 4498 (E)	Turkey
Vicia	V. angustifolia L.	Europe, Mediterranean, Macaronesia, Asia	annual	12	abaxially hairy	dorsiventrally compressed	--	--	--	--	--	GB	V. angustifolia L.
Vicia	V. angustifolia L.	Europe, Mediterranean, Macaronesia, Asia	annual	12	abaxially hairy	dorsiventrally compressed	JX505496	JX505837	--	--	--	JX506177	V. angustifolia L.	H. Schaefer 2012/23 (GH)	Portugal, Azores (Santa Maria)
Vicia	V. angustifolia L.	Europe, Mediterranean, Macaronesia, Asia	annual	12	abaxially hairy	dorsiventrally compressed	--	TBA	JX505589	--	JX505975	JX506178	V. angustifolia L.	H. Schaefer 2011/210 (GH)	USA (Washington DC)
Vicia	V. angustifolia L.	Europe, Mediterranean, Macaronesia, Asia	annual	12	abaxially hairy	dorsiventrally compressed	--	JX505840	--	--	--	TBA	V. angustifolia L.	H. Schaefer 2008/495 (BM)	Portugal, Azores (Santa Maria)
Vicia	V. angustifolia L.	Europe, Mediterranean, Macaronesia, Asia	annual	12	abaxially hairy	dorsiventrally compressed	JN661192	JX505838	JX505590	--	JX505976	JX506179	V. angustifolia L.	H. Schaefer 2011/75 (GH)	Canary Islands (Gran Canaria)
Vicia	V. angustifolia L.	Europe, Mediterranean, Macaronesia, Asia	annual	12	abaxially hairy	dorsiventrally compressed	--	JX505839	JX505591	--	JX505977	JX506180	V. angustifolia L.	H. Schaefer 2011/79 (GH)	Canary Islands (Gran Canaria)
Vicia	V. angustipinnata Nakai	Korea	perennial	?	evenly hairy	dorsiventrally compressed	--	--	--	--	--	AF335203, AF225204	V. angustipinnata Nakai
Vicia	V. articulata Hornem.	Mediterranean	annual	14	evenly hairy	dorsiventrally compressed	--	--	--	--	--	JX506181	V. articulata Hornem.	Maxted et al. 4432 (E)	Turkey
Vicia	V. assyriaca Boiss.	Armenia	annual	12	?	dorsiventrally compressed	--	--	--	--	--	AJ851217	V. assyriaca Boiss.
Vicia	V. baicalensis (Turcz. ex Maxim.) B. Fedtsch.	P.R. China (Jilin)	perennial	12	?	dorsiventrally compressed	--	--	JX505592	JX505716	--	JX506182	V. baicalensis (Turcz. ex Maxim.) B. Fedtsch.	W. Herrmann s.n. (M)	P.R. China (Jilin)
Vicia	V. barbazitae Ten. & Guss.	Turkey	annual	?	abaxially hairy	dorsiventrally compressed	JX505497	JX505841	JX505593	--	JX505978	JX506183	V. barbazitae Ten. & Guss.	E & A Huet du Pavillon s.n. (GH)
Vicia	V. benghalensis L.	Mediterranean, Macaronesia	annual	14	evenly hairy	laterally compressed	--	--	--	--	--	JX506184	V. benghalensis L.	F. Sales & I. Hedge 99/5 (E)	Portugal
Vicia	V. benghalensis L.	Mediterranean, Macaronesia	annual	14	evenly hairy	laterally compressed	JN661193	JX505842	JX505594	JX505717	JX505979	JX506185	V. benghalensis L.	H. Schaefer 2011/76 (GH)	Canary Islands (Gran Canaria)
Vicia	V. benghalensis L.	Mediterranean, Macaronesia	annual	14	evenly hairy	laterally compressed	JN661194	JX505843	JX505595	JX505718	JX505980	JX506186	V. benghalensis L.	H. Schaefer 2011/77 (GH)	Canary Islands (Gran Canaria)
Vicia	V. benghalensis L.	Mediterranean, Macaronesia	annual	14	evenly hairy	laterally compressed	--	--	--	--	--	JX506187	V. benghalensis L.	H. Schaefer 2008/169 (BM)	Portugal, Azores (Santa Maria)
Vicia	V. biennis L.	Russia	annual-biannual	14	evenly hairy	dorsiventrally compressed	JX505498	--	--	JX505719	--	JX506188	V. biennis L.	Herb. J. Gay s.n. (GH)	France, cultivated
Vicia	V. biennis L.	Russia	annual-biannual	14	evenly hairy	dorsiventrally compressed	--	--	--	--	--	JX506189	V. biennis L.	A. Sukhorukov s.n. (E)	Russian Federation
Vicia	V. bifolia Nakai	Korea	perennial	12	evenly hairy	dorsiventrally compressed	--	--	--	--	--	AF333561, AF333562	V. bifolia Nakai
Vicia	V. bithynica (L.) L.	Mediterranean, Macaronesia	annual	14	abaxially hairy	dorsiventrally compressed	--	--	--	--	JX505981	JX506190	V. bithynica (L.) L.	M.J.E. Coode & B.M.G. Jones 2825 (GH)	Turkey
Vicia	V. bithynica (L.) L.	Mediterranean, Macaronesia	annual	14	abaxially hairy	dorsiventrally compressed	JN661195	JX505844	--	--	--	JX506191	V. bithynica (L.) L.	H. Schaefer 2008/574 (BM)	Portugal, Azores (Santa Maria)
Vicia	V. bungei Ohwi	P.R. China	perennial	42	abaxially hairy	dorsiventrally compressed	--	--	--	--	GU396756	--	V. bungei Ohwi
Vicia	V. bungei Ohwi	P.R. China	perennial	42	abaxially hairy	dorsiventrally compressed	--	JX505845	--	JX505720	--	JX506192	V. bungei Ohwi	Herbar Pekingense 75091 (GH)	P.R. China
Vicia	V. caesarea Boiss. & Bal.	Turkey	annual	?	evenly hairy	dorsiventrally compressed	--	--	--	--	--	JX506193	V. caesarea Boiss. & Bal.	O. Polunin 15904 (E)	Turkey
Vicia	V. capreolata Lowe	Madeira	annual	?	evenly hairy	laterally compressed	--	JX505846	--	--	JX505982	JX506194	V. capreolata Lowe	M. Sequeira MS 5270A	Madeira
Vicia	V. caroliniana Walter	North America	perennial	14	evenly hairy	laterally compressed	--	JX505847	--	JX505721	--	JX506195	V. caroliniana Walter	R. Kral 89445 (GH)	USA (Tennessee)
Vicia	V. cassia Boiss.	Mediterranean	annual	?	abaxially hairy	dorsiventrally compressed	--	--	--	--	--	JX506196	V. cassia Boiss.	N. Maxted et al. 4384 (K)	Turkey
Vicia	V. cassubica L.	Europe	perennial	12	evenly hairy	dorsiventrally compressed	--	JX505848	--	--	--	JX506197	V. cassubica L.	A. Jasewicz 237 (GH)	Poland
Vicia	V. chaetocalyx Webb. & Berthel.	Canary Islands	annual	?	abaxially hairy	laterally compressed	--	JX505849	JX505596	JX505722	JX505983	JX506198	V. chaetocalyx Webb. & Berthel.	F. G. Dunkel s.n. (private collection)	Canary Islands (Gran Canaria)
Vicia	V. chosenensis Ohwi	Asia	perennial	?	evenly hairy	dorsiventrally compressed	--	--	--	--	--	AF333563, HM333564	V. chosenensis Ohwi	Beattie & Kuikara 10214 (GH)	Korea
Vicia	V. ciliatula Lipsky	Caucasus Mts.	annual	10	abaxially hairy	dorsiventrally compressed	--	--	--	--	--	AJ851218	V. ciliatula Lipsky
Vicia	V. cirrhosa Webb. & Berthel.	Canary Islands	annual	14	evenly hairy	laterally compressed	--	--	--	--	--	JX506199	V. cirrhosa Webb. & Berthel.	F. J. Rumsey s.n. (BM)	Canary Islands (El Hierro)
Vicia	V. cirrhosa Webb. & Berthel.	Canary Islands	annual	14	evenly hairy	laterally compressed	--	--	--	--	JX505984	--	V. cirrhosa Webb. & Berthel.	A. Santos-Guerra 36809 (ORT)	Canary Islands (Gran Canaria)
Vicia	V. cirrhosa Webb. & Berthel.	Canary Islands	annual	14	evenly hairy	laterally compressed	--	--	JX505597	JX505723	JX505985	JX506200	V. cirrhosa Webb. & Berthel.	A. Santos-Guerra 40109 (ORT)	Canary Islands (Gran Canaria)
Vicia	V. cirrhosa Webb. & Berthel.	Canary Islands	annual	14	evenly hairy	laterally compressed	--	JX505850	JX505598	JX505724	JX505986	JX506201	V. cirrhosa Webb. & Berthel.	A. Santos-Guerra 17-02-09 (ORT)	Canary Islands (Gran Canaria)
Vicia	V. cirrhosa Webb. & Berthel.	Canary Islands	annual	14	evenly hairy	laterally compressed	--	--	--	JX505725	JX505987	--	V. cirrhosa Webb. & Berthel.	A. Santos-Guerra 36182 (ORT)	Canary Islands (Gran Canaria)
Vicia	V. cirrhosa Webb. & Berthel.	Canary Islands	annual	14	evenly hairy	laterally compressed	--	JX505851	JX505599	JX505726	JX505988	--	V. cirrhosa Webb. & Berthel.	A. Santos-Guerra 2656-09 (ORT)	Canary Islands (Gran Canaria)
Vicia	V. cirrhosa Webb. & Berthel.	Canary Islands	annual	14	evenly hairy	laterally compressed	--	JX505852	--	JX505727	JX505989	--	V. cirrhosa Webb. & Berthel.	A. Santos-Guerra 37591 (ORT)	Canary Islands (Gran Canaria)
Vicia	V. cirrhosa Webb. & Berthel.	Canary Islands	annual	14	evenly hairy	laterally compressed	--	JX505853	--	--	JX505990	--	V. cirrhosa Webb. & Berthel.	A. Santos-Guerra 2616-09 (ORT)	Canary Islands (Gran Canaria)
Vicia	V. cirrhosa Webb. & Berthel.	Canary Islands	annual	14	evenly hairy	laterally compressed	JN661196	JX505854	JX505600	JX505728	JX505991	JX506202	V. cirrhosa Webb. & Berthel.	H. Schaefer 2011/65 (GH)	Canary Islands (Gran Canaria)
Vicia	V. cirrhosa Webb. & Berthel.	Canary Islands	annual	14	evenly hairy	laterally compressed	JN661197	JX505855	JX505601	JX505729	JX505992	JX506203	V. cirrhosa Webb. & Berthel.	H. Schaefer 2011/70 (GH)	Canary Islands (Gran Canaria)
Vicia	V. claessensi De Wild.	tropical Africa	annual	?	?	?	--	--	JX505602	JX505730	--	--	V. claessensi De Wild.	J. Lebrun 5081 (GH)	D.R. Congo (Kivu)
Vicia	V. costata Ledeb.	Asia	perennial	12	evenly hairy	dorsiventrally compressed	--	--	--	JX505731	--	--	V. costata Ledeb.	N. Nikiforova 4332 (M)	Russian Federation
Vicia	V. cracca L.	Europe	perennial	14 or 28	evenly hairy	laterally compressed	--	--	--	--	--	JQ309787	V. cracca L.
Vicia	V. cracca L.	Europe	perennial	14 or 28	evenly hairy	laterally compressed	--	--	--	--	--	AY839339	V. cracca L.
Vicia	V. cracca L.	Europe	perennial	14 or 28	evenly hairy	laterally compressed	JN661198	--	JX505603	JX505732	JX505993	JX506204	V. cracca L.	H. Schaefer 2011/405 (GH)	Netherlands (Leiden)
Vicia	V. cretica Boiss. & Heldr.	Greece	annual	14	abaxially hairy	dorsiventrally compressed	JX505499	JX505856	--	JX505733	--	JX506205	V. cretica Boiss. & Heldr.	J. Barnum Brown s.n. (GH)	Greece (Samos)
Vicia	V. crocea (Desf.) B. Fedtsch.	Caucasus Mts.	perennial	10	evenly hairy	terete	--	HM026405	--	--	--	HM026431, HM026451	V. crocea (Desf.) B. Fedtsch.	Maxted et al. 6843 (E)
Vicia	V. crocea (Desf.) B. Fedtsch.	Caucasus Mts.	perennial	10	evenly hairy	terete	--	HM026406	--	--	--	HM026431, HM026452	V. crocea (Desf.) B. Fedtsch.	Davis et al. 37715 (E)
Vicia	V. crocea (Desf.) B. Fedtsch.	Caucasus Mts.	perennial	10	evenly hairy	terete	JX505500	--	--	--	JX505994	JX506206	V. crocea (Desf.) B. Fedtsch.	A. Groeger et al. 1655 (M)	Georgia
Vicia	V. cuspidata Boiss.	Syria, Asia Minor	annual	12	abaxially hairy	dorsiventrally compressed	--	--	--	--	--	AM087147	V. cuspidata Boiss.
Vicia	V. cypria Kotschy ex Unger & Kotschy	East Mediterranean	annual	?	evenly hairy	dorsiventrally compressed	JX505501	JX505857	--	JX505734	JX505995	JX506207	V. cypria Kotschy ex Unger & Kotschy	I. Al-Shehbaz et al. (GH)	Iraq
Vicia	V. cypria Kotschy ex Unger & Kotschy	East Mediterranean	annual	?	evenly hairy	dorsiventrally compressed	--	--	--	--	--	JX506208	V. cypria Kotschy ex Unger & Kotschy	F.N. Hepper & D.E. Viney 9626 (K)	Cyprus
Vicia	V. dennesiana H.C. Wats.	Azores	perennial	?	evenly hairy	laterally compressed	--	JX505858	--	--	--	--	V. dennesiana H.C. Wats.	T. C. Hunt (OXF)	Portugal, Azores (Sao Miguel)
Vicia	V. dennesiana H.C. Wats.	Azores	perennial	?	evenly hairy	laterally compressed	--	JX505859	--	--	--	JX506209, JX506210	V. dennesiana H.C. Wats.	H. C. Watson (K)	Portugal, Azores (Sao Miguel)
Vicia	V. dichroantha Diels	P.R. China (Yunnan, Sichuan)	perennial	?	abaxially hairy	terete	--	HM026380	--	--	--	HM026419, HM026439	V. dichroantha Diels
Vicia	V. dionysiensis Mout.	East Mediterranean	annual	12	abaxially hairy	dorsiventrally compressed	--	--	--	--	--	AM087146	V. dionysiensis Mout.
Vicia	V. disperma DC.	Mediterranean	annual	14	evenly hairy	laterally compressed	JN661199	JX505860	JX505604	JX505735	JX505996	JX506211	V. disperma DC.	H. Schaefer 2011/73 (GH)	Canary Islands (Gran Canaria)
Vicia	V. dumetorum L.	Europe	perennial	14	abaxially hairy	dorsiventrally compressed	JX505502	JX505861	--	JX505736	JX505997	JX506212	V. dumetorum L.	H. Schaefer s.n. (GH)	Germany (Baden-Wuerttemberg)
Vicia	V. eristalioides N. Maxted	Turkey	annual	14	abaxially hairy	dorsiventrally compressed	--	--	--	--	--	AJ010808	V. eristalioides N. Maxted
Vicia	V. ervilia (L.) Willd.	Mediterranean, North Africa	annual	14	evenly hairy	dorsiventrally compressed	--	--	--	AB546808	--	AB546792	V. ervilia (L.) Willd.
Vicia	V. ervilia (L.) Willd.	Mediterranean, North Africa	annual	14	evenly hairy	dorsiventrally compressed	--	--	--	--	--	JX506213	V. ervilia (L.) Willd.	N. Maxted et al. 4087 (E)	Turkey
Vicia	V. esdraelonensis Warb. & Eig.	East Mediterranean	annual	12	?	dorsiventrally compressed	--	--	--	--	--	AM181810	V. esdraelonensis Warb. & Eig.
Vicia	V. exigua Nutt.	North America	annual	14	evenly hairy	laterally compressed	JX505503	--	--	--	--	JX506214	V. exigua Nutt.	R.M. Stewart 2257 (GH)	Mexico
Vicia	V. exigua Nutt.	North America	annual	14	evenly hairy	laterally compressed	--	--	--	--	--	JX506215	V. exigua Nutt.	S.R. Hill & A.D. Cress s.n. (GH)	Mexico
Vicia	V. faba L.	Asia Minor	annual	12	abaxially hairy	dorsiventrally compressed	JN661200	JX505862	JX505605	JX505737	JX505998	JX506216	V. faba L.	unvouchered
Vicia	V. fauriae Nakai	Asia	perennial	?	evenly hairy	dorsiventrally compressed	--	--	--	--	--	AF333565, AF333566	V. fauriae Nakai
Vicia	V. ferreirensis Goyder	Madeira (Porto Santo)	annual	14	evenly hairy	laterally compressed	--	JX505863	JX505606	--	JX505999	JX506217	V. ferreirensis Goyder	M. Sequeira 3763, LM2	Portugal, Porto Santo
Vicia	V. ferreirensis Goyder	Madeira (Porto Santo)	annual	14	evenly hairy	laterally compressed	--	JX505864	--	--	JX506000	JX506218	V. ferreirensis Goyder	M. Sequeira MS-4137	Portugal, Porto Santo
Vicia	V. filicaulis Webb. & Berthel.	Canary Islands	annual	14	evenly hairy	laterally compressed	--	JX505865	JX505607	JX505738	JX506001	JX506219	V. filicaulis Webb. & Berthel.	A. Santos-Guerra 18-02-08 (ORT)	Canary Islands (Gran Canaria)
Vicia	V. filicaulis Webb. & Berthel.	Canary Islands	annual	14	evenly hairy	laterally compressed	--	JX505866	JX505608	JX505739	JX506002	--	V. filicaulis Webb. & Berthel.	A. Santos-Guerra 38659 (ORT)	Canary Islands (Gran Canaria)
Vicia	V. floridana S. Wats.	USA (Florida)	perennial	14	evenly hairy	laterally compressed	--	--	JX505609	JX505740	--	JX506220	V. floridana S. Wats.	R.K. Godfrey 56442 (GH)	USA (Florida)
Vicia	V. freyniana Bornm.	Turkey	perennial	?	evenly hairy	dorsiventrally compressed	--	--	--	--	--	JX506221	V. freyniana Bornm.	M.J.E. Coode & B.M.G. Jones (M)	Turkey
Vicia	V. galeata Boiss.	East Mediterranean	annual	12	?	dorsiventrally compressed	--	--	--	--	--	AJ851219	V. galeata Boiss.
Vicia	V. galilaea Plitm. & Zohary	East Mediterranean	annual	14	abaxially hairy	dorsiventrally compressed	--	--	--	--	--	AJ131077	V. galilaea Plitm. & Zohary
Vicia	V. gigantea Hook.	North America	perennial	14	evenly hairy	dorsiventrally compressed	--	--	--	--	JX506003	JX506222	V. gigantea Hook.	E.P. Walker 989 (GH)	USA (Alaska)
Vicia	V. gigantea Hook.	North America	perennial	14	evenly hairy	dorsiventrally compressed	JX505504	JX505867	--	--	JX506004	JX506223	V. gigantea Hook.	J.A. Calder et al. 21722 (GH)	Canada (British Columbia)
Vicia	V. gigantea Hook.	North America	perennial	14	evenly hairy	dorsiventrally compressed	JX505505	--	--	--	JX506005	JX506224	V. gigantea Hook.	C.F. Baker 864 (GH)	USA (California)
Vicia	V. gigantea Hook.	North America	perennial	14	evenly hairy	dorsiventrally compressed	--	--	--	--	JX506006	JX506225	V. gigantea Hook.	R.T. Clausen 63278 (GH)	USA (Oregon)
Vicia	V. gigantea Hook.	North America	perennial	14	evenly hairy	dorsiventrally compressed	--	--	--	--	JX506007	JX506226	V. gigantea Hook.	J.W. Thompson 11571 (GH)	USA (Washington)
Vicia	V. gigantea Hook.	North America	perennial	14	evenly hairy	dorsiventrally compressed	--	AF522155	--	--	--	DQ351829	V. gigantea Hook.	J.P. Anderson 217402 (GH)	USA (Alaska)
Vicia	V. glauca C. Presl	Mediterranean	perennial	14	evenly hairy	laterally compressed	--	--	--	JX505741	JX506008	JX506227	V. glauca C. Presl	E. & A. Huet du Pavillon s.n. (GH)	Italy (Sicily)
Vicia	V. grandiflora Scop.	Europe, Mediterranean	annual	14	abaxially hairy	dorsiventrally compressed	--	JX505868	--	--	JX506009	JX506228	V. grandiflora Scop.	H. Schaefer s.n. (BM)	Romania (Hundertbuecheln)
Vicia	V. grandiflora Scop.	Europe, Mediterranean	annual	14	abaxially hairy	dorsiventrally compressed	--	JX505869	JX505610	--	--	JX506229	V. grandiflora Scop.	G. Kenicer 85	Hungary
Vicia	V. grandiflora Scop.	Europe, Mediterranean	annual	14	abaxially hairy	dorsiventrally compressed	--	--	--	--	--	JX506230	V. grandiflora Scop.	A. Strid & Tan 31542 (E)	Greece
Vicia	V. hirsuta (L.) Gray	Europe, Mediterranean, Macaronesia, Asia	annual	14	evenly hairy	terete	--	--	--	--	--	DQ351827	V. hirsuta (L.) Gray	Kakinuma 2	Japan
Vicia	V. hirsuta (L.) Gray	Europe, Mediterranean, Macaronesia, Asia	annual	14	evenly hairy	terete	--	--	--	JX505742	JX506010	JX506231	V. hirsuta (L.) Gray	H. Schaefer 2011/314 (GH)	USA (Massachusetts)
Vicia	V. hirsuta (L.) Gray	Europe, Mediterranean, Macaronesia, Asia	annual	14	evenly hairy	terete	JN661201	JX505871	--	--	JX506011	JX506233	V. hirsuta (L.) Gray	H. Schaefer 2011/124 (GH)	Portugal, Azores (Flores)
Vicia	V. hirsuta (L.) Gray	Europe, Mediterranean, Macaronesia, Asia	annual	14	evenly hairy	terete	--	JX505870	JX505611	JX505743	--	JX506232	V. hirsuta (L.) Gray	G. Kenicer 88	Hungary
Vicia	V. hirticalycina Nakai	Asia	perennial	?	evenly hairy	dorsiventrally compressed	--	--	--	--	--	AF333567, AF333568	V. hirticalycina Nakai
Vicia	V. hololasia Woronow	Asia	perennial	?	?	laterally compressed	JX505506	JX505872	JX505612	JX505744	--	JX506234	V. hololasia Woronow	A. Radzhi 5687 (GH)	Russian Federation (Daghestan)
Vicia	V. humilis Kunth	South America	perennial	14	abaxially hairy	dorsiventrally compressed	--	HM026408	--	--	--	DQ351830	V. humilis Kunth
Vicia	V. hyaeniscyamus Mouterde	Syria	annual	14	abaxially hairy	dorsiventrally compressed	--	--	--	--	--	AJ131073	V. hyaeniscyamus Mouterde
Vicia	V. hybrida L.	Mediterranean	annual	12	abaxially hairy	dorsiventrally compressed	--	--	--	--	--	AJ851220	V. hybrida L.
Vicia	V. hyrcanica Fisch. & C.A. Mey.	Caucasus Mts.	annual	12	?	dorsiventrally compressed	--	--	AB546825	AB546809	--	AJ851221	V. hyrcanica Fisch. & C.A. Mey.
Vicia	V. incana Gouan	Switzerland	perennial	12	evenly hairy	laterally compressed	--	JX505873	JX505613	JX505745	--	JX506235	V. incana Gouan	J.-P. Theurillat Th-5439 (GH)	Switzerland
Vicia	V. incisa M. Bieb.	Asia Minor	annual	?	abaxially hairy	dorsiventrally compressed	--	--	--	--	--	HM470605	V. incisa M. Bieb.
Vicia	V. iranica Boiss.	Asia Minor	perennial	?	V-shaped hairy area	dorsiventrally compressed	--	--	--	--	JX506012	--	V. iranica Boiss.	Mapkoba s.n. (GH)	Iran
Vicia	V. japonica A. Gray	Asia	perennial	12 or 24	evenly hairy		--	HM026401	--	--	--	HM026433, HM026453	V. japonica A. Gray
Vicia	V. johannis Tamamsch. var. johannis	Asia Minor	annual	14	abaxially hairy	dorsiventrally compressed	--	--	--	--	--	AJ131080	V. johannis Tamamsch. var. johannis
Vicia	V. johannis Tamamsch. var. procumbens	Asia Minor	annual	14	abaxially hairy	dorsiventrally compressed	--	--	--	--	--	HM470597	V. johannis Tamamsch. var. procumbens
Vicia	V. kalakhensis Khattab, N. Maxted & F.A. Bisby	Syria	annual	14	abaxially hairy	dorsiventrally compressed	--	--	--	--	--	AJ131071	V. kalakhensis Khattab, N. Maxted & F.A. Bisby
Vicia	V. larissae Prima	Russia	perennial	?	abaxially hairy	dorsiventrally compressed	--	--	--	JX505746	JX506013	JX506236	V. larissae Prima	V. Prima 6123 (GH)	Russian Federation (Azerbaidjan)
Vicia	V. lathyroides L.	Europe, Asia Minor	annual	12	abaxially hairy	dorsiventrally compressed	--	--	--	--	--	AM087148	V. lathyroides L.
Vicia	V. lathyroides L.	Europe, Asia Minor	annual	12	abaxially hairy	dorsiventrally compressed	--	--	--	--	--	JX506237	V. lathyroides L.	G. Lewis & B.B. Klitgaard 3847 (K)	Denmark
Vicia	V. leavenworthii Nutt. ex Torr. & A. Gray	North America	annual	14	evenly hairy	laterally compressed	--	JX505874	JX505614	JX505747	--	JX506238	V. leavenworthii Nutt. ex Torr. & A. Gray	B.C. Thorp 44133 (GH)	USA (Texas)
Vicia	V. leucantha Biv.	Mediterranean	annual	?	evenly hairy	laterally compressed	--	JX505875	--	JX505748	--	JX506239	V. leucantha Biv.
Vicia	V. leucophaea Greene	North America	perennial	?	densely hairy ring	terete	--	HM026409	--	--	--	DQ351833	V. leucophaea Greene
Vicia	V. linearifolia Hook. & Arn.	South America	perennial	?	abaxially hairy	dorsiventrally compressed	--	--	--	--	--	AF333577/AF333578	V. linearifolia Hook. & Arn.
Vicia	V. ludoviciana Nutt.	North America	annual	14	evenly hairy	laterally compressed	--	AF522158	--	--	--	U51216/U51217	V. ludoviciana Nutt.	McLaughlin & Bowers 3185 (ARIZ)	USA
Vicia	V. lunata (Boiss. & Bal.) Boiss.	East Mediterranean	annual	14	?	dorsiventrally compressed	JX505507	--	--	JX505749	--	--	V. lunata (Boiss. & Bal.) Boiss.	W. Lang 5.4.1999 (M)	Cyprus
Vicia	V. lutea L.	Mediterranean, Macaronesia	annual	14	abaxially hairy	dorsiventrally compressed	--	JX505876	JX505615	JX505750	--	JX506240	V. lutea L.	P. & J. Davis D-49244 (NY)	Morocco
Vicia	V. lutea L.	Mediterranean, Macaronesia	annual	14	abaxially hairy	dorsiventrally compressed	--	JX505877	--	JX505751	JX506014	JX506241	V. lutea L.	D. Podlech 42107 (M)	Spain (Granada)
Vicia	V. lutea L.	Mediterranean, Macaronesia	annual	14	abaxially hairy	dorsiventrally compressed	--	--	--	JX505752	--	JX506242	V. lutea L.	T. Barta 2004-470	Austria (Vienna)
Vicia	V. lutea L.	Mediterranean, Macaronesia	annual	14	abaxially hairy	dorsiventrally compressed	JN661202	JX505878	JX505616	JX505753	--	JX506243	V. lutea L.	H. Schaefer 2011/64 (GH)	Canary Islands (Gran Canaria)
Vicia	V. lutea L.	Mediterranean, Macaronesia	annual	14	abaxially hairy	dorsiventrally compressed	--	--	JX505617	JX505754	JX506015	JX506244	V. lutea L.	H. Schaefer 2011/71 (GH)	Canary Islands (Gran Canaria)
Vicia	V. malosana (Baker) Baker f.	Malawi	annual	?	?	?	--	--	JX505618	JX505755	JX506016	JX506245	V. malosana (Baker) Baker f.	A. Stolz 265 (GH)	Malawi
Vicia	V. megalotropis Ledeb.	P.R. China, Mongolia, Kazakhstan, Russia	perennial	14	abaxially hairy	dorsiventrally compressed	JX505508	JX505879	JX505619	JX505756	--	JX506246	V. megalotropis Ledeb.	D. Boufford et al. 37491 (GH)	P.R. China (Gansu)
Vicia	V. melanops Sibth. & Sm.	Southern Europe	annual	10	?	laterally compressed	--	--	--	--	--	AJ851223	V. melanops Sibth. & Sm.
Vicia	V. menziesii Spreng.	Hawaii	perennial	14	evenly hairy	dorsiventrally compressed	--	--	--	--	--	JX506247	V. menziesii Spreng.	C.N. Forbes 997 (GH)	USA (Hawaii)
Vicia	V. mexicana Hemsl.	Mexico	perennial	?	evenly hairy	laterally compressed	--	HM026410	--	--	--	DQ351835	V. mexicana Hemsl.	Endo & Nemoto 43502 (TUS)
Vicia	V. mexicana Hemsl.	Mexico	perennial	?	evenly hairy	laterally compressed	--	--	--	--	--	JX506248	V. mexicana Hemsl.	H. Temascaltepec et al. 8284 (GH)	Mexico
Vicia	V. michauxii Spreng.	Asia Minor	annual	14	abaxially hairy	dorsiventrally compressed	--	--	--	--	--	AJ414585, AJ414586	V. michauxii Spreng.
Vicia	V. michauxii Spreng.	Asia Minor	annual	14	abaxially hairy	dorsiventrally compressed	--	--	--	--	--	JX506249	V. michauxii Spreng.	N. Maxted et al. 5069 (E)	Turkey
Vicia	V. michauxii Spreng. var. stenophylla	Asia Minor	annual	14	abaxially hairy	dorsiventrally compressed	--	--	--	--	--	AJ414586	V. michauxii Spreng. var. stenophylla
Vicia	V. micrantha Sen. et Elias (=V. hirsuta)	Spain	annual	14	evenly hairy	terete	--	--	--	--	--	JX506250	V. micrantha Sen. et Elias (=V. hirsuta)	H. Elias 4980 (GH)	Spain (Burgos)
Vicia	V. minutiflora D. Dietr.	North America	annual	14	?	laterally compressed	--	JX505880	JX505620	JX505757	JX506017	JX506251	V. minutiflora D. Dietr.	R. Kral 89489 (GH)	USA (Tennessee)
Vicia	V. mollis Boiss. & Hausskn. ex. Boiss.	East Mediterranean	annual	10	?	dorsiventrally compressed	--	--	--	--	--	AJ566208	V. mollis Boiss. & Hausskn. ex. Boiss.
Vicia	V. monantha Retz.	Mediterranean	annual	14	evenly hairy	laterally compressed	JX505509	--	--	JX505758	JX506018	JX506252	V. monanthos (L.) Desf. = V. articulata Hornem.	M.F. Spencer s.n. (GH)	Italy (Sicily)
Vicia	V. monardii Boiss. & Reut.	Mediterranean	annual	?	evenly hairy	laterally compressed	--	--	JX505621	JX505759	--	JX506253	V. monardii Boiss. & Reut.	M.R.K. Lambert & T.K. Thorp 59 (NY)	Morocco
Vicia	V. montbretii Fisch. & Mey.	Asia Minor	annual	?	abaxially hairy	dorsiventrally compressed	--	--	--	--	--	EU202644, AF228075	V. montbretii Fisch. & Mey.
Vicia	V. montevidensis Vogel	South America	perennial	?	abaxially hairy	dorsiventrally compressed	--	--	--	JX505760	--	JX506254	V. montevidensis Vogel	E. Hassler 6216 (GH)	Paraguay
Vicia	V. multicaulis Ledeb.	Asia	perennial	?	evenly hairy	dorsiventrally compressed	JX505510	JX505881	JX505622	JX505761	--	JX506255	V. multicaulis Ledeb.	A. Henry 62 (GH)	Russian Federation
Vicia	V. narbonensis L. var. jordanica	Mediterranean, Asia Minor	annual	14	abaxially hairy	dorsiventrally compressed	--	--	--	--	--	HM470594	V. narbonensis L. var. jordanica
Vicia	V. narbonensis L. var. narbonensis	Mediterranean, Asia Minor	annual	14	abaxially hairy	dorsiventrally compressed	--	--	--	--	--	AJ130833	V. narbonensis L. var. narbonensis
Vicia	V. narbonensis L. var. salmonea	Mediterranean, Asia Minor	annual	14	abaxially hairy	dorsiventrally compressed	--	--	--	--	--	HM470593	V. narbonensis L. var. salmonea
Vicia	V. nataliae U. Reifenb. & A. Reifenb.	Canary Islands	annual	?	evenly hairy	laterally compressed	--	JX505882	JX505623	JX505762	JX506019	JX506256	V. nataliae U. Reifenb. & A. Reifenb.	A. Santos-Guerra 2572-09 (ORT)	Spain, Canary Islands (La Gomera)
Vicia	V. nataliae U. Reifenb. & A. Reifenb.	Canary Islands	annual	?	evenly hairy	laterally compressed	--	JX505883	JX505624	JX505763	JX506020	--	V. nataliae U. Reifenb. & A. Reifenb.	A. Santos-Guerra 2571-09 (ORT)	Spain, Canary Islands (La Gomera)
Vicia	V. nigricans Hook. & Arn.	South America	perennial	14	evenly hairy	dorsiventrally compressed	--	--	--	--	JX506021	JX506257	V. nigricans Hook. & Arn.	Looser 109 (GH)	Chile
Vicia	V. nigricans Hook. & Arn.	South America	perennial	14	evenly hairy	dorsiventrally compressed	JX505511	JX505884	--	--	JX506022	JX506258	V. nigricans Hook. & Arn.	G. Seijo 1662 (GH)	Argentina (Dpt. Minas)
Vicia	V. nigricans Hook. & Arn.	South America	perennial	14	evenly hairy	dorsiventrally compressed	--	JX505885	--	--	JX506023	JX506259	V. nigricans Hook. & Arn.	F.W. Hunnewell 16033 (GH)	Argentina (NP Nanuel Huapi)
Vicia	V. nigricans Hook. & Arn.	South America	perennial	14	evenly hairy	dorsiventrally compressed	--	JX505886	--	--	--	JX506260	V. nigricans Hook. & Arn.	seeds bought from "Sunshine seeds", unvouchered	Chile
Vicia	V. nipponica Matsum.	Japan	perennial	?	evenly hairy	dorsiventrally compressed	--	HM026404	AY839534	AY839407	--	AY839338	V. nipponica Matsum.
Vicia	V. noeana Reuter ex Boiss.	East Mediterranean	annual	12	?	dorsiventrally compressed	JX505512	JX505887	--	--	--	JX506261	V. noeana Reuter ex Boiss.	M.J.E. Coode & B.M.G. Jones 2205 (GH)	Turkey
Vicia	V. noeana Reuter ex Boiss.	East Mediterranean	annual	12	?	dorsiventrally compressed	--	--	--	JX505764	--	JX506262	V. noeana Reuter ex Boiss.	J. Bornmueller 14046 (GH)	Turkey (Galatia)
Vicia	V. nummularia Hand.-Mazz.	P.R. China (Yunnan)	perennial	?	abaxially hairy	terete	--	HM026383	--	--	--	HM026420, HM026440	V. nummularia Hand.-Mazz.	Endo & Iokawa 550101 (TUS)
Vicia	V. ochroleuca Ten.	Italy	perennial	12	evenly hairy	laterally compressed	JX505513	JX505888	JX505625	JX505765	--	JX506263	V. ochroleuca Ten.	J. Bornmueller 19 (GH)	Italy (Capri)
Vicia	V. onobrychioides L.	Mediterranean	perennial	14	abaxially hairy	dorsiventrally compressed	JX505514	JX505889	--	JX505766	JX506024	JX506264	V. onobrychioides L.	D. Geerinck-Coutrez 8807 (GH)	France
Vicia	V. oroboides Wulfen	Southern Europe	perennial	14	abaxially hairy	dorsiventrally compressed	--	--	--	--	--	AM950283	V. oroboides Wulfen
Vicia	V. orobus DC.	Europe, Mediterranean	perennial	12	evenly hairy	dorsiventrally compressed	--	JX505890	JX505626	--	--	JX506265	V. orobus DC.	seeds bought from "BT world seeds", unvouchered	Italy
Vicia	V. orobus DC.	Europe, Mediterranean	perennial	12	?	dorsiventrally compressed	--	--	--	--	--	JX506266	V. orobus DC.	P. Hechenleitner et al. 1070 (E)	Great Britain (Wales)
Vicia	V. palaestina Boiss.	East Mediterranean	annual	?	abaxially hairy	dorsiventrally compressed	--	--	--	--	--	JX506267	V. palaestina Boiss.	N. Maxted et al. 4099 (E)	Turkey
Vicia	V. pannonica Crantz	Europe, Mediterranean	annual	12	abaxially hairy	dorsiventrally compressed	--	JX505891	--	--	JX506025	JX506268	V. pannonica Crantz	H. Schaefer s.n. (BM)	Hungary
Vicia	V. pannonica Crantz ssp. striata	Europe, Mediterranean	annual	12	abaxially hairy	dorsiventrally compressed	--	--	--	--	--	HM026415/HM026435	V. pannonica Crantz ssp. striata	G. Kenicer 98 (TUS)
Vicia	V. paucifolia Baker	tropical Africa	annual	?	?	?	--	--	--	--	--	JX506269	V. paucifolia Baker	J. Lejeune 263 (GH)	D.R. Congo
Vicia	V. paucijuga B. Fedtsch.	Himalaya	annual	?	abaxially hairy	dorsiventrally compressed	--	--	--	--	--	AJ131078	V. paucijuga B. Fedtsch.
Vicia	V. pectinata Lowe	Madeira	annual	?	abaxially hairy	dorsiventrally compressed	--	--	JX505627	--	JX506026	JX506270	V. pectinata Lowe	R.T. Lowe 78/2 (GH)	Madeira
Vicia	V. peregrina L.	Mediterranean, temperate Asia	annual	14	abaxially hairy	dorsiventrally compressed	--	--	--	--	--	AJ566206	V. peregrina L.
Vicia	V. peregrina L.	Mediterranean, temperate Asia	annual	14	abaxially hairy	dorsiventrally compressed	--	--	--	--	--	JX506271	V. peregrina L.	M.J.E. Coode & B.M.G. Jones 701 (GH)	Turkey
Vicia	V. peregrina L.	Mediterranean, temperate Asia	annual	14	abaxially hairy	dorsiventrally compressed	--	--	--	--	--	JX506272	V. peregrina L.	A. Strid & Tan 31232 (E)	Greece
Vicia	V. picta Fisch. & C.A.Mey.	Russia	annual	14	evenly hairy	laterally compressed	--	JX505892	--	JX505767	--	JX506273	V. picta Fisch. & C.A.Mey.	A. Skvortsov et al. s.n. (GH)	Russian Federation
Vicia	V. picta Fisch. & C.A.Mey.	Russia	annual	14	evenly hairy	laterally compressed	JX505515	JX505893	--	--	JX506027	JX506274	V. picta Fisch. & C.A.Mey.	A. Skvortsov et al. s.n. (GH)	Russian Federation
Vicia	V. pinetorum Boiss. & Spruner	Mediterranean	perennial	?	evenly hairy	laterally compressed	JX505516	JX505894	JX505628	JX505768	JX506028	JX506275	V. pinetorum Boiss. & Spruner	J.S. Mill s.n. (GH)	Greece (Euboea)
Vicia	V. pisiformis L.	Europe	perennial	12	evenly hairy	dorsiventrally compressed	--	--	--	--	--	AF333581/AF333582	V. pisiformis L.
Vicia	V. pisiformis L.	Europe	perennial	12	evenly hairy	dorsiventrally compressed	JX505517	JX505895	--	JX505769	JX506029	JX506276	V. pisiformis L.	H. Schaefer s.n. (BM)	Germany (Baden-Wuerttemberg)
Vicia	V. pisiformis L.	Europe	perennial	12	evenly hairy	dorsiventrally compressed	--	JX505896	JX505629	JX505770	--	JX506277	V. pisiformis L.	G. Kenicer 107	Hungary
Vicia	V. pseudorobus Fisch. & C.A. Mey.	P.R. China, Japan, Mongolia, Korea, Russia	perennial	12 or 14	evenly hairy	dorsiventrally compressed	--	HM026377	--	--		AF333573, AF333574	V. pseudorobus Fisch. & C.A. Mey.
Vicia	V. pubescens (DC.) Link	Mediterranean, Macaronesia	annual	14	evenly hairy	terete	JN661203	JX505897	--	JX505771	--	JX506278	V. pubescens (DC.) Link	H. Schaefer 2011/74 (GH)	Canary Islands (Gran Canaria)
Vicia	V. pulchella Kunth	North & Central America	perennial	14	evenly hairy	laterally compressed	--	--	--	--	--	DQ351835, DQ351837	V. pulchella Kunth
Vicia	V. pyrenaica Pourret	Southern Europe	perennial	14	abaxially hairy	dorsiventrally compressed	--	--	--	--	--	AM087150	V. pyrenaica Pourret
Vicia	V. pyrenaica Pourret	Southern Europe	perennial	14	abaxially hairy	dorsiventrally compressed	--	--	--	--	--	JX506279	V. pyrenaica Pourret	M. Gardner & S. Gardner 2218 (E)	Spain
Vicia	V. qatmensis Gomb.	East Mediterranean	annual	14	?	dorsiventrally compressed	--	--	--	--	--	AM087149	V. qatmensis Gomb.
Vicia	V. sativa L.	Europe, Mediterranean, Macaronesia, Asia	annual	12	abaxially hairy	dorsiventrally compressed	--	--	--	--	HQ596890	--	V. sativa L.		Canada (Ontario)
Vicia	V. sativa L.	Europe, Mediterranean, Macaronesia, Asia	annual	12	abaxially hairy	dorsiventrally compressed	--	--	--	--	--	HM470602	V. sativa L.
Vicia	V. sativa L.	Europe, Mediterranean, Macaronesia, Asia	annual	12	abaxially hairy	dorsiventrally compressed	--	--	--	--	--	JX506280	V. sativa L.	M. Imam s.n. (GH)	Egypt
Vicia	V. sativa L.	Europe, Mediterranean, Macaronesia, Asia	annual	12	abaxially hairy	dorsiventrally compressed	--	JX505898	--	--	--	--	V. sativa L.	H. Schaefer 2012/06 (GH)	Portugal, Azores (Santa Maria)
Vicia	V. sativa L.	Europe, Mediterranean, Macaronesia, Asia	annual	12	abaxially hairy	dorsiventrally compressed	JN661204	JX505899	JX505630	--	JX506030	JX506281	V. sativa L.	H. Schaefer 2011/78 (GH)	Canary Islands (Gran Canaria)
Vicia	V. scandens R.P. Murray	Canary Islands	annual	14	evenly hairy	laterally compressed	--	JX505900	JX505631	JX505772	JX506031	--	V. scandens R.P. Murray	A. Santos-Guerra 911-06 (ORT)	Sapin, Canary Islands (Tenerife)
Vicia	V. scandens R.P. Murray	Canary Islands	annual	14	evenly hairy	laterally compressed	--	JX505901	--	--	JX506032	JX506282	V. scandens R.P. Murray	Lysek et al. 11609 (M)	Sapin, Canary Islands (Tenerife)
Vicia	V. semiglabra Rupr. ex Boiss.	Asia	perennial	?	?	?	--	--	--	--	--	JX506283	V. semiglabra Rupr. ex Boiss.	Becker 101 (GH)	Russian Federation (Daghestan)
Vicia	V. sepium L.	Europe, Mediterranean, Asia	perennial	14	abaxially hairy	dorsiventrally compressed	JN661205	--	--	--	JX506033	JX506284	V. sepium L.	H. Schaefer 2011/407 (GH)	Germany (Bavaria)
Vicia	V. sericocarpa Fenzl	Asia Minor	annual	12	?	dorsiventrally compressed	--	--	--	--	--	AJ851226	V. sericocarpa Fenzl
Vicia	V. serratifolia Jacq.	Southern Europe	annual	14	abaxially hairy	dorsiventrally compressed	--	--	--	--	--	AJ131075	V. serratifolia Jacq.
Vicia	V. sibthorpii Boiss.	East Mediterranean	perennial	14	evenly hairy	laterally compressed	--	JX505902	JX505632	JX505773	--	JX506285	V. sibthorpii Boiss.	A. Baldacci s.n. (GH)	Greece (Crete)
Vicia	V. sicula (Raf.) Guss.	Mediterranean	perennial	14	?	laterally compressed	--	--	JX505633	--	JX506034	JX506286	V. sicula (Raf.) Guss.	H. Ross 530 (GH)	Italy (Sicily)
Vicia	V. sicula (Raf.) Guss.	Mediterranean	perennial	14	?	laterally compressed	--	--	JX505634	JX505774	--	JX506287	V. sicula (Raf.) Guss.	Lefevre s.n. (GH)	Algeria
Vicia	V. sparsiflora Ten.	Europe	perennial	12	evenly hairy	dorsiventrally compressed	--	HM026413	--	--	--	HM026422, HM026442	V. sparsiflora Ten.	G. Kenicer 75c (TUS)
Vicia	V. sparsiflora Ten.	Europe	perennial	12	evenly hairy	dorsiventrally compressed	--	JX505903	JX505635	JX505775	--	JX506288	V. sparsiflora Ten.	G. Kenicer 75	Hungary
Vicia	V. spec.	Turkey	annual	?	abaxially hairy	laterally compressed	--	--	--	--	JX506035	JX506289	V. spec.	M.J.E. Coode & B.M.G. Jones 799 (GH)	Turkey
Vicia	V. spec.	P.R. China	perennial	?	evenly hairy	dorsiventrally compressed	--	--	JX505637	--	--	JX506290	V. spec.	R.C. Ching 30512 (GH)	P.R. China
Vicia	V. stenophylla Vogel	South America	perennial	?	abaxially hairy	dorsiventrally compressed	--	--	--	JX505777	--	JX506291	V. stenophylla Vogel	A. Krapovickas & C.L. Cristobal 20046 (GH)	Argentina
Vicia	V. subvillosa (Ledeb.) Trautv.	Central Asia	perennial	?	V-shaped hairy area	dorsiventrally compressed	--	--	--	--	--	JX506292	V. subvillosa (Ledeb.) Trautv.	J.E.T. Aitchison 948 (GH)	Afghanistan
Vicia	V. subvillosa (Ledeb.) Trautv.	Central Asia	perennial	?	V-shaped hairy area	dorsiventrally compressed	JX505518	--	--	JX505778	JX506036	JX506293	V. subvillosa (Ledeb.) Trautv.	collector unknown (GH)	Russian Federation
Vicia	V. sylvatica L.	Europe	perennial	14	evenly hairy	dorsiventrally compressed	JX505519	--	JX505638	--	JX506037	JX506294	V. sylvatica L.	H. Schaefer 2011/213 (GH)	Germany (Bavarian Alps)
Vicia	V. sylvatica L.	Europe	perennial	14	evenly hairy	dorsiventrally compressed	JX505520	JX505904	JX505639	--	JX506038	JX506295	V. sylvatica L.	H. Schaefer s.n. (BM)	Romania, Carpathian Mts.
Vicia	V. telaponensis	Mexico	perennial	?	?	?	--	--	--	--	JX506039	JX506296	V. telaponensis	E. Lyonnet 704 (GH)	Mexico
Vicia	V. tenuifolia Roth	Europe, Mediterranean, Asia Minor	perennial	24	evenly hairy	laterally compressed	--	--	JX505640	JX505779	JX506040	JX506297	V. tenuifolia Roth	H. Schaefer s.n. (BM)	Germany (Baden-Wuerttemberg)
Vicia	V. tenuifolia Roth	Europe, Mediterranean, Asia Minor	perennial	24	evenly hairy	laterally compressed	--	JX505905	JX505641	JX505780	--	JX506298	V. tenuifolia Roth	G. Kenicer 99	Hungary
Vicia	V. tenuissima Schinz & Thell.	Mediterranean, Macaronesia	annual	14	evenly hairy	dorsiventrally compressed	--	JX505907	--	--	--	JX506299	V. tenuissima Schinz & Thell.	H. Schaefer 2012/13 (GH)	Portugal, Azores (Santa Maria)
Vicia	V. tenuissima Schinz & Thell.	Mediterranean, Macaronesia	annual	14	evenly hairy	dorsiventrally compressed	--	JX505906	--	--	--	JX506300	V. tenuissima Schinz & Thell.	H. Schaefer 2012/11 (GH)	Portugal, Azores (Santa Maria)
Vicia	V. tenuissima Schinz & Thell.	Mediterranean, Macaronesia	annual	14	evenly hairy	dorsiventrally compressed	JN661206	JX505908	--	--	JX506041	JX506301	V. tenuissima Schinz & Thell.	H. Schaefer 2008/496 (BM)	Portugal, Azores (Flores)
Vicia	V. tetrasperma (L.) Schreb.	Mediterranean	annual	14	evenly hairy	dorsiventrally compressed	--	--	--	--	--	DQ351828	V. tetrasperma (L.) Schreb.		Japan
Vicia	V. tetrasperma (L.) Schreb.	Mediterranean	annual	14	evenly hairy	dorsiventrally compressed	--	--	--	--	FJ395522	--	V. tetrasperma (L.) Schreb.	BM000954738	United Kingdom
Vicia	V. tetrasperma (L.) Schreb.	Mediterranean	annual	14	evenly hairy	dorsiventrally compressed	JN661207	JX505909	JX505642	JX505781	JX506042	JX506302	V. tetrasperma (L.) Schreb.	J.B. Nelson 27040 (GH)	USA (South Carolina)
Vicia	V. tetrasperma (L.) Schreb.	Mediterranean	annual	14	evenly hairy	dorsiventrally compressed	--	JX505910	JX505643	JX505782	--	JX506303	V. tetrasperma (L.) Schreb.	G. Kenicer 87	Hungary
Vicia	V. tibetica Prain ex C.E.E. Fisch.	Asia	perennial	?	evenly hairy	terete	--	HM026386	--	--	--	HM026423, HM026448	V. tibetica Prain ex C.E.E. Fisch.	Endo & Iokawa 518101 (TUS)
Vicia	V. tigridis Mouterde	East Mediterranean	annual	12	?	dorsiventrally compressed	--	--	--	--	--	AJ851216	V. tigridis Mouterde
Vicia	V. unijuga A. Braun	Asia	perennial	12	evenly hairy	dorsiventrally compressed	--	HM026402	AY839531	AY839408	--	AY839337, AF333577, AF333578	V. unijuga A. Braun	Cho 80806 (IUI), G. Kenicer 27 (E)	Japan
Vicia	V. venosa (Willd.) Maxim. var. cuspidata	Asia	perennial	12 or 24	evenly hairy	dorsiventrally compressed	--	HM026403	--	--	--	AF335197, AF335198	V. venosa (Willd.) Maxim. var. cuspidata
Vicia	V. venosa (Willd.) Maxim. var. glabristyla	Asia	perennial	12 or 24	evenly hairy	dorsiventrally compressed	--	--	--	--	--	AF335199/AF335200	V. venosa (Willd.) Maxim. var. glabristyla
Vicia	V. venosa (Willd.) Maxim. var. stolonifera	Asia	perennial	12 or 24	evenly hairy	dorsiventrally compressed	--	--	--	--	--	AF335201/AF335202	V. venosa (Willd.) Maxim. var. stolonifera
Vicia	V. venulosa Boiss. & Hohen.	Asia	perennial	?	evenly hairy	dorsiventrally compressed	--	JX505911	JX505644	JX505783	JX506043	JX506304	V. venulosa Boiss. & Hohen.	V.V. Nikitin s.n. (GH)	Turkmenistan
Vicia	V. vicina Clos	South America	perennial	?	abaxially hairy	dorsiventrally compressed	--	--	--	--	--	AF333579, AF333580	V. vicina Clos
Vicia	V. vicioides (Desf.) Cout.	Mediterranean	annual	?	evenly hairy	laterally compressed	JX505521	JX505912	--	--	JX506044	JX506305	V. vicioides (Desf.) Cout.	G. Samuelsson 7053 (GH)	Algeria
Vicia	V. villosa Roth	Mediterranean	annual	14	abaxially hairy	laterally compressed	--	--	JX505636	JX505776	--	--	V. villosa Roth	P. & J. Davis D-48203 (NY)	Morocco
Vicia	V. villosa Roth	Mediterranean	annual	14	abaxially hairy	laterally compressed	--	--	--	DQ311955	--	DQ312199	V. villosa Roth	AL4595
Vicia	V. villosa Roth	Mediterranean	annual	14	abaxially hairy	laterally compressed	--	JX505913	--	--	--	--	V. villosa Roth	S. Choulette s.n. (GH)	Algeria (Beni-Mell)
Vicia	V. villosa Roth	Mediterranean	annual	14	abaxially hairy	laterally compressed	--	JX505914	JX505645	JX505784	JX506045	JX506306	V. villosa Roth	R. Convey & P. Hind 10755 (GH)	Australia
Vicia	V. villosa Roth	Mediterranean	annual	14	abaxially hairy	laterally compressed	--	--	JX505646	JX505785	JX506046	JX506307	V. villosa Roth	H. Schaefer 2011/211 (GH)	USA (Washington DC)
Vicia	V. villosa Roth	Mediterranean	annual	14	abaxially hairy	laterally compressed	JN661208	JX505915	--	--	--	JX506308	V. villosa Roth	H. Schaefer 2008/575 (BM)	Portugal, Azores (Pico)
